# Supplementary material for: 2-[(E)-(1,10-Phenanthrolin-5-yl)imino­meth­yl]phenol methanol monosolvate
Source: Acta Crystallogr Sect E Struct Rep Online. 2012 Mar 24;68(Pt 4):o1173–4. doi: 10.1107/S1600536812011890 (PMC3344113; doi:10.1107/S1600536812011890)
Supplement: Supplementary file 1 [file e-68-o1173-sup1.cif]

##############################################################################
#                                                                            #
# This CIF contains the data in a paper accepted for publication in          #
# Acta Crystallographica Section E. It conforms to the requirements of       #
# Notes for Authors for Acta Crystallographica Section E, and has been       #
# peer reviewed under the auspices of the IUCr Commission on Journals.       #
#                                                                            #
# Full details of the Crystallographic Information File format               #
# are given in the paper "The Crystallographic Information File (CIF):       #
# a New Standard Archive File for Crystallography" by S. R. Hall, F. H.      #
# Allen and I. D. Brown [Acta Cryst. (1991), A47, 655-685].                  #
#                                                                            #
# The current version of the core CIF dictionary is obtainable from          #
# ftp://ftp.iucr.org/pub/cif_core.dic.                                       #
#                                                                            #
# Software is freely available for graphical display of the structure(s)     #
# in this CIF. For information consult the CIF software page                 #
# http://www.iucr.org/resources/cif/software.                                #
#                                                                            #
# This file may be used for bona fide research purposes within the           #
# scientific community so long as proper attribution is given to the journal # 
# article from which it was obtained.                                        #
#                                                                            #
##############################################################################
data_I
_audit_creation_method     SHELXL-97
_chemical_name_systematic
;
2-[(<i>E</i>)-(1,10-Phenanthrolin-5-yl)iminomethyl]phenol methanol monosolvate
;
_chemical_name_common     ?
_chemical_formula_moiety     'C19 H13 N3 O, C H4 O'
_chemical_formula_sum     'C20 H17 N3 O2'
_chemical_formula_iupac     'C19 H13 N3 O, C H4 O'
_chemical_formula_weight     331.37
_chemical_melting_point     ?
_symmetry_cell_setting     monoclinic
_symmetry_space_group_name_H-M     'P c'
_symmetry_space_group_name_Hall     'P -2yc'
loop_
    _symmetry_equiv_pos_as_xyz
    'x, y, z'
    'x, -y, z+1/2'
_cell_length_a     11.9398(12)
_cell_length_b     4.6680(5)
_cell_length_c     14.7818(18)
_cell_angle_alpha     90.00
_cell_angle_beta     101.961(11)
_cell_angle_gamma     90.00
_cell_volume     805.98(16)
_cell_formula_units_Z     2
_cell_measurement_reflns_used     1347
_cell_measurement_theta_min     3.0533
_cell_measurement_theta_max     75.1995
_cell_measurement_temperature     123.0(10)
_exptl_crystal_description     'triangular plate'
_exptl_crystal_colour     yellow
_exptl_crystal_size_max     1.1511
_exptl_crystal_size_mid     0.8362
_exptl_crystal_size_min     0.0640
_exptl_crystal_density_diffrn     1.365
_exptl_crystal_density_meas     ?
_exptl_crystal_density_method     'not measured'
_exptl_crystal_F_000     348
loop_
    _exptl_crystal_face_index_h
    _exptl_crystal_face_index_k
    _exptl_crystal_face_index_l
    _exptl_crystal_face_perp_dist
    0 0 1 0.0492
    0 0 -1 0.0148
    1 0 0 0.5874
    -1 0 0 0.4256
    1 -1 -1 0.1681
    1 1 0 0.3344
_exptl_absorpt_coefficient_mu     0.729
_exptl_absorpt_correction_type     analytical
_exptl_absorpt_process_details
;
[CrysAlis RED (Oxford Diffraction, 2007), using a multi-faceted crystal
model (Clark & Reid, 1995)]
;
_exptl_absorpt_correction_T_min     0.505
_exptl_absorpt_correction_T_max     0.954
_exptl_special_details
; The crystal was very fragile. On cutting the crystal shattered
so an incident collimator of 1.0 mm was used.
IR (KBr): 3435(Ar---OH), 3020(Ar), 1616 (C=N---C). ^13^ C NMR, 167
(C---OH), 165 (C=C---N), 150,152 and 148 (C=N) p.p.m..  LC---MS,
m/<i>z</i> (%): 298 (<i>M</i>-1).  In the electronic spectrum two band
appears at 281 and 340 nm which can be assigned to the \p -\p * and n-\p *
transition of C=C and C=N group.
The FTIR spectra were obtained on a Perkin Elmer Spectrum One Bv 5.0
spectrophotometer. ^1^H NMR and ^13^C NMR spectra were recorded on a Varian
UNITY INOVA 500 MHz s pectrometer. Mass spectra were measured on a FinniganTM
LCQTM Advantage MAX spectrometer. Electronic spectra were obtained on a
Agilent 8453 UV-Vis. Spectroscopy System. Elemental analyses were obtained on
a Thermo Finnigan Flash EA 112. All other chemicals employed were of the
highest grade available.
Absorption correction: CrysAlis RED, (Oxford Diffraction, 2007)
Analytical numeric absorption correction using a multifaceted crystal
model (Clark & Reid, 1995).
;
_diffrn_ambient_temperature     123.0(10)
_diffrn_radiation_type     CuK\a
_diffrn_radiation_wavelength     1.54184
_diffrn_radiation_source     'Enhance (Cu) X-ray Source'
_diffrn_radiation_monochromator     'graphite'
_diffrn_measurement_device_type     'Oxford Diffraction Gemini-R'
_diffrn_measurement_method     '\w scans'
_diffrn_detector_area_resol_mean     10.5081
_diffrn_reflns_number     3176
_diffrn_reflns_av_R_equivalents     0.0299
_diffrn_reflns_av_sigmaI/netI     0.0643
_diffrn_reflns_theta_min     3.0533
_diffrn_reflns_theta_max     75.1995
_diffrn_reflns_theta_full     67.50
_diffrn_measured_fraction_theta_max     0.967
_diffrn_measured_fraction_theta_full     0.997
_diffrn_reflns_limit_h_min     -13
_diffrn_reflns_limit_h_max     14
_diffrn_reflns_limit_k_min     -5
_diffrn_reflns_limit_k_max     5
_diffrn_reflns_limit_l_min     -18
_diffrn_reflns_limit_l_max     12
_refine_special_details
;
Refinement of <i>F</i>^2^ against ALL reflections. The weighted <i>R</i>-factor
<i>wR</i> and goodness of fit <i>S</i> are based on <i>F</i>^2^, conventional
<i>R</i>-factors <i>R</i> are based on <i>F</i>, with <i>F</i> set to zero for
negative <i>F</i>^2^. The threshold expression of <i>F</i>^2^ >
\s(<i>F</i>^2^) is used only for calculating <i>R</i>-factors(gt) <i>etc</i>.
and is not relevant to the choice of reflections for refinement.
<i>R</i>-factors based on <i>F</i>^2^ are statistically about twice as large
as those based on <i>F</i>, and <i>R</i>- factors based on ALL data will be
even larger.
;
_reflns_number_total     1960
_reflns_number_gt     1885
_reflns_threshold_expression     I>2sigma(I)
_refine_ls_structure_factor_coef     Fsqd
_refine_ls_matrix_type     full
_refine_ls_R_factor_all     0.0407
_refine_ls_R_factor_gt     0.0391
_refine_ls_wR_factor_gt     0.1069
_refine_ls_wR_factor_ref     0.1100
_refine_ls_goodness_of_fit_ref     1.036
_refine_ls_restrained_S_all     1.035
_refine_ls_number_reflns     1960
_refine_ls_number_parameters     229
_refine_ls_number_restraints     2
_refine_ls_hydrogen_treatment     constr
_refine_ls_weighting_scheme     calc
_refine_ls_weighting_details
         'calc w=1/[\s^2^(Fo^2^)+(0.0747P)^2^+0.0897P] where P=(Fo^2^+2Fc^2^)/3'
_atom_sites_solution_hydrogens     geom
_atom_sites_solution_primary     direct
_atom_sites_solution_secondary     difmap
_refine_ls_shift/su_max     0.000
_refine_ls_shift/su_mean     0.000
_refine_diff_density_max     0.238
_refine_diff_density_min     -0.170
_refine_ls_extinction_method     none
_refine_ls_extinction_coef     ?
_refine_ls_abs_structure_details
;Flack, H. D. (1983). <i>Acta Cryst.</i> A<b>39</b>,
876--881, 303 Friedel pairs
;
_refine_ls_abs_structure_Flack     -1.5(18)
loop_
    _atom_type_symbol
    _atom_type_description
    _atom_type_scat_dispersion_real
    _atom_type_scat_dispersion_imag
    _atom_type_scat_source
    'C' 'C' 0.0030 0.0020
                         'International Tables Vol C Tables 4.2.6.8 and 6.1.1.4'
    'H' 'H' 0.0000 0.0000
                         'International Tables Vol C Tables 4.2.6.8 and 6.1.1.4'
    'N' 'N' 0.0060 0.0030
                         'International Tables Vol C Tables 4.2.6.8 and 6.1.1.4'
    'O' 'O' 0.0110 0.0060
                         'International Tables Vol C Tables 4.2.6.8 and 6.1.1.4'
_computing_data_collection
;
CrysAlis PRO (Oxford Diffraction, 2007)
;
_computing_cell_refinement
;
CrysAlis PRO (Oxford Diffraction, 2007)
;
_computing_data_reduction
;
CrysAlis RED (Oxford Diffraction, 2007)
;
_computing_structure_solution     'SHELXS97 (Sheldrick, 2008)'
_computing_structure_refinement     'SHELXL97 (Sheldrick, 2008)'
_computing_molecular_graphics     'SHELXTL (Sheldrick, 2008)'
_computing_publication_material     'SHELXTL (Sheldrick, 2008)'
loop_
    _atom_site_type_symbol
    _atom_site_label
    _atom_site_fract_x
    _atom_site_fract_y
    _atom_site_fract_z
    _atom_site_U_iso_or_equiv
    _atom_site_adp_type
    _atom_site_calc_flag
    _atom_site_refinement_flags
    _atom_site_occupancy
    _atom_site_symmetry_multiplicity
    _atom_site_disorder_assembly
    _atom_site_disorder_group
    O O1 0.98484(16) 1.4695(5) 0.63127(14) 0.0337(4) Uani d . 1 1 . .
    H H1 1.0514 1.5260 0.6545 0.051 Uiso calc R 1 1 . .
    O O1S 1.18635(15) 1.6610(4) 0.71862(14) 0.0307(4) Uani d . 1 1 . .
    H H1S 1.2497 1.6321 0.7038 0.046 Uiso calc R 1 1 . .
    N N1 0.41348(18) 0.5215(5) 0.70687(15) 0.0254(4) Uani d . 1 1 . .
    N N2 0.32594(18) 0.8980(5) 0.56783(15) 0.0268(4) Uani d . 1 1 . .
    N N3 0.70428(17) 1.0456(5) 0.50248(15) 0.0256(4) Uani d . 1 1 . .
    C C1 0.4567(2) 0.3337(6) 0.77219(17) 0.0275(5) Uani d . 1 1 . .
    H H1A 0.4061 0.2468 0.8058 0.033 Uiso calc R 1 1 . .
    C C2 0.5729(2) 0.2556(6) 0.79469(18) 0.0291(5) Uani d . 1 1 . .
    H H2A 0.5997 0.1206 0.8424 0.035 Uiso calc R 1 1 . .
    C C3 0.6463(2) 0.3780(5) 0.74647(18) 0.0265(5) Uani d . 1 1 . .
    H H3A 0.7252 0.3282 0.7600 0.032 Uiso calc R 1 1 . .
    C C4 0.60430(19) 0.5796(5) 0.67619(16) 0.0233(5) Uani d . 1 1 . .
    C C5 0.6784(2) 0.7166(5) 0.62454(17) 0.0237(5) Uani d . 1 1 . .
    H H5A 0.7577 0.6711 0.6372 0.028 Uiso calc R 1 1 . .
    C C6 0.63612(19) 0.9123(5) 0.55719(16) 0.0234(5) Uani d . 1 1 . .
    C C7 0.5151(2) 0.9788(5) 0.53588(16) 0.0227(5) Uani d . 1 1 . .
    C C8 0.4682(2) 1.1790(6) 0.46665(17) 0.0258(5) Uani d . 1 1 . .
    H H8A 0.5159 1.2761 0.4326 0.031 Uiso calc R 1 1 . .
    C C9 0.3527(2) 1.2309(6) 0.44944(19) 0.0299(5) Uani d . 1 1 . .
    H H9A 0.3191 1.3639 0.4030 0.036 Uiso calc R 1 1 . .
    C C10 0.2852(2) 1.0854(6) 0.50113(19) 0.0297(5) Uani d . 1 1 . .
    H H10A 0.2052 1.1223 0.4879 0.036 Uiso calc R 1 1 . .
    C C11 0.4404(2) 0.8465(5) 0.58528(16) 0.0233(5) Uani d . 1 1 . .
    C C12 0.48604(19) 0.6424(5) 0.65842(16) 0.0221(5) Uani d . 1 1 . .
    C C13 0.8014(2) 1.1466(6) 0.54239(17) 0.0252(5) Uani d . 1 1 . .
    H H13A 0.8229 1.1375 0.6079 0.030 Uiso calc R 1 1 . .
    C C14 0.8805(2) 1.2756(5) 0.49080(18) 0.0258(5) Uani d . 1 1 . .
    C C15 0.9738(2) 1.4372(5) 0.53890(18) 0.0268(5) Uani d . 1 1 . .
    C C16 1.0503(2) 1.5581(6) 0.4904(2) 0.0311(5) Uani d . 1 1 . .
    H H16A 1.1138 1.6655 0.5226 0.037 Uiso calc R 1 1 . .
    C C17 1.0351(2) 1.5235(6) 0.3963(2) 0.0358(6) Uani d . 1 1 . .
    H H17A 1.0878 1.6080 0.3641 0.043 Uiso calc R 1 1 . .
    C C18 0.9425(2) 1.3650(8) 0.3476(2) 0.0382(6) Uani d . 1 1 . .
    H H18A 0.9323 1.3405 0.2826 0.046 Uiso calc R 1 1 . .
    C C19 0.8661(2) 1.2446(6) 0.39525(18) 0.0305(5) Uani d . 1 1 . .
    H H19A 0.8027 1.1387 0.3623 0.037 Uiso calc R 1 1 . .
    C C1S 1.1695(2) 1.9603(6) 0.7274(2) 0.0368(6) Uani d . 1 1 . .
    H H1S1 1.2045 2.0217 0.7903 0.055 Uiso calc R 1 1 . .
    H H1S2 1.0873 2.0020 0.7150 0.055 Uiso calc R 1 1 . .
    H H1S3 1.2051 2.0636 0.6829 0.055 Uiso calc R 1 1 . .
loop_
    _atom_site_aniso_label
    _atom_site_aniso_U_11
    _atom_site_aniso_U_22
    _atom_site_aniso_U_33
    _atom_site_aniso_U_12
    _atom_site_aniso_U_13
    _atom_site_aniso_U_23
    O1 0.0270(8) 0.0449(11) 0.0295(9) -0.0100(8) 0.0067(7) -0.0060(8)
    O1S 0.0226(8) 0.0333(9) 0.0364(10) -0.0025(7) 0.0064(7) -0.0027(8)
    N1 0.0220(9) 0.0255(10) 0.0282(10) -0.0003(8) 0.0040(8) -0.0010(9)
    N2 0.0228(9) 0.0262(10) 0.0310(11) 0.0006(8) 0.0047(8) 0.0015(8)
    N3 0.0223(10) 0.0280(10) 0.0269(10) -0.0002(8) 0.0061(8) -0.0011(8)
    C1 0.0298(12) 0.0264(12) 0.0271(12) -0.0032(10) 0.0081(10) 0.0005(10)
    C2 0.0306(12) 0.0284(12) 0.0262(12) -0.0009(10) 0.0011(9) 0.0011(9)
    C3 0.0243(11) 0.0253(11) 0.0277(12) 0.0021(9) 0.0002(9) -0.0014(10)
    C4 0.0227(12) 0.0209(10) 0.0255(12) -0.0011(9) 0.0029(9) -0.0024(9)
    C5 0.0203(10) 0.0243(11) 0.0260(11) 0.0004(9) 0.0035(8) -0.0032(9)
    C6 0.0236(11) 0.0220(10) 0.0244(11) -0.0013(9) 0.0044(9) -0.0041(9)
    C7 0.0227(10) 0.0212(10) 0.0233(11) -0.0013(8) 0.0025(9) -0.0029(9)
    C8 0.0286(12) 0.0246(11) 0.0242(11) -0.0008(9) 0.0053(9) -0.0010(9)
    C9 0.0309(13) 0.0298(11) 0.0272(11) 0.0032(10) 0.0022(10) 0.0041(10)
    C10 0.0225(12) 0.0290(12) 0.0363(13) 0.0035(9) 0.0032(10) 0.0019(11)
    C11 0.0221(11) 0.0217(10) 0.0250(11) -0.0013(8) 0.0024(9) -0.0033(9)
    C12 0.0206(10) 0.0206(11) 0.0246(11) -0.0011(8) 0.0034(9) -0.0023(9)
    C13 0.0241(11) 0.0259(11) 0.0257(11) 0.0017(9) 0.0057(8) 0.0000(9)
    C14 0.0214(10) 0.0268(11) 0.0294(12) 0.0020(9) 0.0056(9) 0.0022(10)
    C15 0.0222(10) 0.0275(11) 0.0308(12) 0.0021(9) 0.0056(9) 0.0002(10)
    C16 0.0215(11) 0.0326(13) 0.0397(14) -0.0031(10) 0.0072(10) 0.0021(11)
    C17 0.0248(11) 0.0432(14) 0.0417(15) 0.0030(11) 0.0123(10) 0.0150(12)
    C18 0.0313(13) 0.0560(18) 0.0273(12) 0.0040(12) 0.0061(10) 0.0063(12)
    C19 0.0228(11) 0.0403(14) 0.0279(12) -0.0011(10) 0.0039(9) 0.0007(11)
    C1S 0.0318(13) 0.0350(14) 0.0451(16) -0.0016(11) 0.0115(11) -0.0054(12)
_geom_special_details
;
All e.s.d.'s (except the e.s.d. in the dihedral angle between two l.s. planes)
are estimated using the full covariance matrix. The cell e.s.d.'s are taken
into account individually in the estimation of e.s.d.'s in distances, angles
and torsion angles; correlations between e.s.d.'s in cell parameters are only
used when they are defined by crystal symmetry. An approximate (isotropic)
treatment of cell e.s.d.'s is used for estimating e.s.d.'s involving l.s.
planes.
;
loop_
    _geom_bond_atom_site_label_1
    _geom_bond_atom_site_label_2
    _geom_bond_site_symmetry_2
    _geom_bond_distance
    _geom_bond_publ_flag
    O1 C15 . 1.353(3) ?
    O1 H1 . 0.8400 ?
    O1S C1S . 1.421(3) ?
    O1S H1S . 0.8400 ?
    N1 C1 . 1.327(3) ?
    N1 C12 . 1.356(3) ?
    N2 C10 . 1.333(3) ?
    N2 C11 . 1.359(3) ?
    N3 C13 . 1.277(3) ?
    N3 C6 . 1.406(3) ?
    C1 C2 . 1.406(4) ?
    C1 H1A . 0.9500 ?
    C2 C3 . 1.365(4) ?
    C2 H2A . 0.9500 ?
    C3 C4 . 1.414(4) ?
    C3 H3A . 0.9500 ?
    C4 C12 . 1.412(3) ?
    C4 C5 . 1.434(3) ?
    C5 C6 . 1.368(3) ?
    C5 H5A . 0.9500 ?
    C6 C7 . 1.447(3) ?
    C7 C11 . 1.407(3) ?
    C7 C8 . 1.413(3) ?
    C8 C9 . 1.371(4) ?
    C8 H8A . 0.9500 ?
    C9 C10 . 1.396(4) ?
    C9 H9A . 0.9500 ?
    C10 H10A . 0.9500 ?
    C11 C12 . 1.459(3) ?
    C13 C14 . 1.462(3) ?
    C13 H13A . 0.9500 ?
    C14 C19 . 1.395(4) ?
    C14 C15 . 1.410(3) ?
    C15 C16 . 1.393(3) ?
    C16 C17 . 1.374(4) ?
    C16 H16A . 0.9500 ?
    C17 C18 . 1.399(4) ?
    C17 H17A . 0.9500 ?
    C18 C19 . 1.382(4) ?
    C18 H18A . 0.9500 ?
    C19 H19A . 0.9500 ?
    C1S H1S1 . 0.9800 ?
    C1S H1S2 . 0.9800 ?
    C1S H1S3 . 0.9800 ?
loop_
    _geom_angle_atom_site_label_1
    _geom_angle_atom_site_label_2
    _geom_angle_atom_site_label_3
    _geom_angle_site_symmetry_1
    _geom_angle_site_symmetry_3
    _geom_angle
    _geom_angle_publ_flag
    C15 O1 H1 . . 109.5 ?
    C1S O1S H1S . . 109.5 ?
    C1 N1 C12 . . 117.7(2) ?
    C10 N2 C11 . . 117.1(2) ?
    C13 N3 C6 . . 118.4(2) ?
    N1 C1 C2 . . 124.0(2) ?
    N1 C1 H1A . . 118.0 ?
    C2 C1 H1A . . 118.0 ?
    C3 C2 C1 . . 118.5(2) ?
    C3 C2 H2A . . 120.8 ?
    C1 C2 H2A . . 120.8 ?
    C2 C3 C4 . . 119.6(2) ?
    C2 C3 H3A . . 120.2 ?
    C4 C3 H3A . . 120.2 ?
    C12 C4 C3 . . 117.6(2) ?
    C12 C4 C5 . . 120.8(2) ?
    C3 C4 C5 . . 121.6(2) ?
    C6 C5 C4 . . 120.6(2) ?
    C6 C5 H5A . . 119.7 ?
    C4 C5 H5A . . 119.7 ?
    C5 C6 N3 . . 122.9(2) ?
    C5 C6 C7 . . 120.2(2) ?
    N3 C6 C7 . . 116.8(2) ?
    C11 C7 C8 . . 117.9(2) ?
    C11 C7 C6 . . 120.3(2) ?
    C8 C7 C6 . . 121.8(2) ?
    C9 C8 C7 . . 118.9(2) ?
    C9 C8 H8A . . 120.5 ?
    C7 C8 H8A . . 120.5 ?
    C8 C9 C10 . . 119.0(2) ?
    C8 C9 H9A . . 120.5 ?
    C10 C9 H9A . . 120.5 ?
    N2 C10 C9 . . 124.1(2) ?
    N2 C10 H10A . . 118.0 ?
    C9 C10 H10A . . 118.0 ?
    N2 C11 C7 . . 123.0(2) ?
    N2 C11 C12 . . 117.5(2) ?
    C7 C11 C12 . . 119.5(2) ?
    N1 C12 C4 . . 122.6(2) ?
    N1 C12 C11 . . 118.80(19) ?
    C4 C12 C11 . . 118.6(2) ?
    N3 C13 C14 . . 122.3(2) ?
    N3 C13 H13A . . 118.9 ?
    C14 C13 H13A . . 118.9 ?
    C19 C14 C15 . . 119.0(2) ?
    C19 C14 C13 . . 121.9(2) ?
    C15 C14 C13 . . 119.1(2) ?
    O1 C15 C16 . . 122.5(2) ?
    O1 C15 C14 . . 118.0(2) ?
    C16 C15 C14 . . 119.4(2) ?
    C17 C16 C15 . . 120.7(2) ?
    C17 C16 H16A . . 119.7 ?
    C15 C16 H16A . . 119.7 ?
    C16 C17 C18 . . 120.5(3) ?
    C16 C17 H17A . . 119.7 ?
    C18 C17 H17A . . 119.7 ?
    C19 C18 C17 . . 119.2(3) ?
    C19 C18 H18A . . 120.4 ?
    C17 C18 H18A . . 120.4 ?
    C18 C19 C14 . . 121.2(2) ?
    C18 C19 H19A . . 119.4 ?
    C14 C19 H19A . . 119.4 ?
    O1S C1S H1S1 . . 109.5 ?
    O1S C1S H1S2 . . 109.5 ?
    H1S1 C1S H1S2 . . 109.5 ?
    O1S C1S H1S3 . . 109.5 ?
    H1S1 C1S H1S3 . . 109.5 ?
    H1S2 C1S H1S3 . . 109.5 ?
loop_
    _geom_torsion_atom_site_label_1
    _geom_torsion_atom_site_label_2
    _geom_torsion_atom_site_label_3
    _geom_torsion_atom_site_label_4
    _geom_torsion_site_symmetry_1
    _geom_torsion_site_symmetry_2
    _geom_torsion_site_symmetry_3
    _geom_torsion_site_symmetry_4
    _geom_torsion
    _geom_torsion_publ_flag
    C12 N1 C1 C2 . . . . 0.7(4) ?
    N1 C1 C2 C3 . . . . -0.4(4) ?
    C1 C2 C3 C4 . . . . 0.4(4) ?
    C2 C3 C4 C12 . . . . -0.8(3) ?
    C2 C3 C4 C5 . . . . 179.2(2) ?
    C12 C4 C5 C6 . . . . 0.3(3) ?
    C3 C4 C5 C6 . . . . -179.6(2) ?
    C4 C5 C6 N3 . . . . -177.8(2) ?
    C4 C5 C6 C7 . . . . -1.3(3) ?
    C13 N3 C6 C5 . . . . -46.2(3) ?
    C13 N3 C6 C7 . . . . 137.3(2) ?
    C5 C6 C7 C11 . . . . 1.1(3) ?
    N3 C6 C7 C11 . . . . 177.8(2) ?
    C5 C6 C7 C8 . . . . -179.8(2) ?
    N3 C6 C7 C8 . . . . -3.1(3) ?
    C11 C7 C8 C9 . . . . -1.3(3) ?
    C6 C7 C8 C9 . . . . 179.6(2) ?
    C7 C8 C9 C10 . . . . 0.3(4) ?
    C11 N2 C10 C9 . . . . -0.4(4) ?
    C8 C9 C10 N2 . . . . 0.6(4) ?
    C10 N2 C11 C7 . . . . -0.7(3) ?
    C10 N2 C11 C12 . . . . 179.8(2) ?
    C8 C7 C11 N2 . . . . 1.6(3) ?
    C6 C7 C11 N2 . . . . -179.3(2) ?
    C8 C7 C11 C12 . . . . -178.9(2) ?
    C6 C7 C11 C12 . . . . 0.2(3) ?
    C1 N1 C12 C4 . . . . -1.2(3) ?
    C1 N1 C12 C11 . . . . 179.1(2) ?
    C3 C4 C12 N1 . . . . 1.2(3) ?
    C5 C4 C12 N1 . . . . -178.7(2) ?
    C3 C4 C12 C11 . . . . -179.1(2) ?
    C5 C4 C12 C11 . . . . 1.0(3) ?
    N2 C11 C12 N1 . . . . -2.0(3) ?
    C7 C11 C12 N1 . . . . 178.5(2) ?
    N2 C11 C12 C4 . . . . 178.3(2) ?
    C7 C11 C12 C4 . . . . -1.2(3) ?
    C6 N3 C13 C14 . . . . 176.8(2) ?
    N3 C13 C14 C19 . . . . -13.4(4) ?
    N3 C13 C14 C15 . . . . 166.3(2) ?
    C19 C14 C15 O1 . . . . 178.7(2) ?
    C13 C14 C15 O1 . . . . -1.0(3) ?
    C19 C14 C15 C16 . . . . -1.0(3) ?
    C13 C14 C15 C16 . . . . 179.3(2) ?
    O1 C15 C16 C17 . . . . -179.1(2) ?
    C14 C15 C16 C17 . . . . 0.7(4) ?
    C15 C16 C17 C18 . . . . -0.3(4) ?
    C16 C17 C18 C19 . . . . 0.3(4) ?
    C17 C18 C19 C14 . . . . -0.7(4) ?
    C15 C14 C19 C18 . . . . 1.1(4) ?
    C13 C14 C19 C18 . . . . -179.2(3) ?
loop_
    _geom_hbond_atom_site_label_D
    _geom_hbond_atom_site_label_H
    _geom_hbond_atom_site_label_A
    _geom_hbond_site_symmetry_A
    _geom_hbond_distance_DH
    _geom_hbond_distance_HA
    _geom_hbond_distance_DA
    _geom_hbond_angle_DHA
    O1 H1 O1S . 0.84 1.81 2.640(3) 171.8
    O1S H1S N1 1_665 0.84 2.01 2.829(3) 163.2
    O1S H1S N2 1_665 0.84 2.68 3.242(3) 125.8
data_global
_journal_date_recd_electronic     2012-03-12
_journal_date_accepted     2012-03-19
_journal_name_full     'Acta Crystallographica, Section E'
_journal_year     2012
_journal_volume     68
_journal_issue      4
_journal_page_first     o1173
_journal_page_last     o1174
_journal_paper_category     QO
_journal_paper_doi     10.1107/S1600536812011890
_journal_coeditor_code     JJ2127
_publ_contact_author_name     'Ray J. Butcher'
_publ_contact_author_address
;
Department of Chemistry
Howard University
525 College Street NW
Washington
DC 20059
USA
;
_publ_contact_author_email     'rbutcher99@yahoo.com'
_publ_contact_author_fax     '(202)8065442'
_publ_contact_author_phone     '(202)8069892'
_publ_section_title
;
2-[(<i>E</i>)-(1,10-Phenanthrolin-5-yl)iminomethyl]phenol methanol monosolvate
;
loop_
    _publ_author_name
    _publ_author_footnote
    _publ_author_address
    '\"Ozt\"urk Y\'ild\'ir\'im, Sema' .
;
Inorganic Chemistry Department, Howard University, Washington, DC 20059, USA
and
Department of Physics, Faculty of Sciences, Erciyes University, 38039 Kayseri,
Turkey
;
    'Demirhan, Nebahat' .
;
Y\'ild\'iz Technical University
Faculty of Arts and Sciences
Chemistry Department
34210 Esenler
Istanbul
Turkey
;
    'Elmal\'i, Fikriye' .
;
Y\'ild\'iz Technical University
Faculty of Arts and Sciences
Chemistry Department
34210 Esenler
Istanbul
Turkey
;
    'Butcher, Ray J.' .
;
Department of Chemistry
Howard University
525 College Street NW
Washington
DC 20059
USA
;
