# Supplementary material for: 2-[(E)-(1,10-Phenanthrolin-5-yl)imino­meth­yl]phenol methanol monosolvate
Source: Acta Crystallogr Sect E Struct Rep Online. 2012 Mar 24;68(Pt 4):o1173–4. doi: 10.1107/S1600536812011890 (PMC3344113; doi:10.1107/S1600536812011890)
Supplement: Supplementary file 2 [file e-68-o1173-Isup2.hkl]

# 
# h,k,l, Fc-squared, Fo-squared, sigma(Fo-squared) and status flag 
# 
data_I
_shelx_title ' sy-n1a in Pc' 
_shelx_refln_list_code          4 
_shelx_F_calc_maximum       67.78 
_exptl_crystal_F_000       347.93 
_reflns_d_resolution_high  0.7967 
 
loop_ 
 _symmetry_equiv_pos_as_xyz 
 'x, y, z' 
 'x, -y, z+1/2' 
 
_cell_length_a    11.9398 
_cell_length_b     4.6680 
_cell_length_c    14.7818 
_cell_angle_alpha  90.000 
_cell_angle_beta  101.961 
_cell_angle_gamma  90.000 
 
_shelx_F_squared_multiplier     1.000 
 
loop_ 
 _refln_index_h 
 _refln_index_k 
 _refln_index_l 
 _refln_F_squared_calc 
 _refln_F_squared_meas 
 _refln_F_squared_sigma 
 _refln_observed_status 
   0   0 -18       36.52       33.67      1.83 o 
   1   0 -18        0.80        1.85      0.59 o 
   4   0 -18       35.81       31.01      1.63 o 
   2   1 -18       60.41       42.02      2.08 o 
   3   1 -18      100.30       81.23      2.98 o 
   4   1 -18       20.59       16.22      1.33 o 
   5   1 -18        1.64        1.58      0.51 o 
  -2   1 -17        2.99        4.44      0.74 o 
  -1   1 -17        9.25        8.28      0.74 o 
   0   1 -17        5.72        5.83      0.72 o 
   1   1 -17        6.29        4.40      0.71 o 
   2   1 -17       10.35       10.32      1.38 o 
   3   1 -17       14.09       20.50      1.80 o 
   4   1 -17       22.34       19.31      2.02 o 
   5   1 -17        2.51        2.27      0.77 o 
   6   1 -17        8.07        7.94      1.27 o 
   7   1 -17       35.51       35.10      2.13 o 
   8   1 -17        2.81        2.89      0.64 o 
   3   2 -17        5.32        4.43      0.84 o 
   4   2 -17        2.50        1.33      0.52 o 
   5   2 -17        1.26        0.51      0.43 o 
  -4   0 -16       29.35       30.72      1.77 o 
  -3   0 -16       63.38       59.61      2.93 o 
  -2   0 -16       34.38       39.10      2.53 o 
  -1   0 -16       87.71       84.17      3.90 o 
   0   0 -16        3.37        0.95      0.68 o 
   1   0 -16       76.33       91.33      4.34 o 
   2   0 -16      432.96      488.93     10.39 o 
   3   0 -16      737.15      897.23     14.52 o 
   4   0 -16      148.95      168.09     17.87 o 
   5   0 -16       19.37       17.63      2.17 o 
   6   0 -16       15.99       18.72      2.02 o 
   7   0 -16       97.37       95.43      4.24 o 
   8   0 -16        6.33        5.98      1.05 o 
   9   0 -16       53.81       52.87      2.52 o 
  -4   1 -16        7.58        7.26      0.88 o 
  -3   1 -16       42.37       47.25      2.46 o 
  -2   1 -16       23.58       23.10      1.29 o 
  -1   1 -16        4.49        3.24      0.64 o 
   0   1 -16        6.62        7.72      0.89 o 
   1   1 -16        4.94        6.01      0.82 o 
   2   1 -16       12.23       12.19      1.37 o 
   3   1 -16       12.83       13.41      1.21 o 
   4   1 -16        2.10        2.15      0.87 o 
   5   1 -16       18.54       11.36      2.04 o 
   6   1 -16        4.72        2.99      1.13 o 
   7   1 -16       12.55       11.04      1.63 o 
   8   1 -16       71.59       72.90      3.42 o 
   9   1 -16        2.43        3.79      0.53 o 
  -1   2 -16        1.34        1.57      0.59 o 
   0   2 -16        7.91        7.75      1.05 o 
   1   2 -16        3.46        3.93      0.84 o 
   2   2 -16        0.32        0.86      0.61 o 
   3   2 -16        2.54        5.09      0.94 o 
   4   2 -16        9.62        8.55      1.46 o 
   5   2 -16        0.45        0.82      0.67 o 
   6   2 -16        0.67        0.29      0.42 o 
   7   2 -16        0.33       -0.31      0.40 o 
   8   2 -16       12.20       14.08      1.11 o 
  -5   1 -15        0.84        2.16      0.64 o 
  -4   1 -15       21.92       23.91      1.93 o 
  -3   1 -15       44.78       40.03      2.91 o 
  -2   1 -15        3.21        3.92      1.71 o 
  -1   1 -15        0.82        0.43      0.47 o 
   0   1 -15       17.62       16.49      1.40 o 
   1   1 -15       52.88       54.17      1.98 o 
   2   1 -15       14.25       13.51      1.29 o 
   3   1 -15       28.45       33.44      1.62 o 
   4   1 -15       71.52       80.30      2.45 o 
   5   1 -15        5.07        7.68      1.38 o 
   6   1 -15        4.83        5.29      0.88 o 
   7   1 -15        1.19        0.62      0.54 o 
   8   1 -15        2.42        1.91      0.58 o 
   9   1 -15        1.08        1.59      0.46 o 
  10   1 -15       12.05       14.69      1.00 o 
  -4   2 -15       21.68       23.71      1.42 o 
  -3   2 -15       63.11       72.27      2.82 o 
  -2   2 -15       24.38       23.90      3.09 o 
  -1   2 -15       15.70       14.70      1.52 o 
   0   2 -15       19.01       20.13      1.26 o 
   1   2 -15       13.01       15.43      1.47 o 
   2   2 -15        7.99        9.50      1.41 o 
   3   2 -15       12.42       11.42      1.65 o 
   4   2 -15       20.50       22.03      2.16 o 
   5   2 -15       17.19       14.81      2.84 o 
   6   2 -15        7.03        3.93      1.13 o 
   7   2 -15       10.43        7.54      1.36 o 
   8   2 -15        2.21        1.83      0.65 o 
   9   2 -15       65.93       81.13      2.88 o 
   0   3 -15       22.62       28.00      1.52 o 
   1   3 -15       16.71       20.02      1.53 o 
   2   3 -15       17.71       14.97      7.20 o 
   3   3 -15       13.33       16.68      1.51 o 
   4   3 -15       24.90       27.93      1.87 o 
   5   3 -15        2.41        2.71      0.72 o 
  -6   0 -14       42.84       47.08      2.38 o 
  -5   0 -14       23.09       22.75      1.94 o 
  -4   0 -14       33.92       34.74      2.66 o 
  -3   0 -14       44.96       46.81      3.32 o 
  -2   0 -14       73.66       71.98      4.27 o 
  -1   0 -14       34.78       33.54      2.97 o 
   0   0 -14       63.25       53.15      3.67 o 
   1   0 -14      351.29      317.81      9.03 o 
   2   0 -14        7.35       12.24      2.34 o 
   3   0 -14       96.33       96.10      4.97 o 
   4   0 -14       34.55       37.42      3.11 o 
   5   0 -14      102.99      100.12      5.08 o 
   6   0 -14       17.46       15.91      2.32 o 
   7   0 -14      133.51      129.79      6.02 o 
   8   0 -14      167.12      165.75      6.45 o 
   9   0 -14       12.17       12.47      1.80 o 
  10   0 -14        5.61        5.58      0.80 o 
  11   0 -14       22.34       28.90      1.99 o 
  -6   1 -14       15.70       15.46      1.46 o 
  -5   1 -14        7.52        6.71      0.79 o 
  -4   1 -14       19.03       18.83      1.06 o 
  -3   1 -14       48.35       46.22      1.81 o 
  -2   1 -14       97.41       91.61      3.30 o 
  -1   1 -14       22.18       21.73      1.36 o 
   0   1 -14       32.12       29.19      1.34 o 
   1   1 -14       56.74       55.28      2.09 o 
   2   1 -14      112.06      120.23      3.12 o 
   3   1 -14      277.49      297.39      4.98 o 
   4   1 -14       77.39       78.91      2.54 o 
   5   1 -14       13.86       13.21      1.06 o 
   6   1 -14        9.12        7.58      1.15 o 
   7   1 -14       19.10       14.99      1.48 o 
   8   1 -14        3.24        1.63      0.82 o 
   9   1 -14        3.06        5.15      0.82 o 
  10   1 -14       18.13       20.79      1.03 o 
  11   1 -14       11.07       10.56      0.83 o 
  -5   2 -14       23.29       23.07      1.15 o 
  -4   2 -14       13.73       13.43      1.06 o 
  -3   2 -14       12.22       10.39      1.06 o 
  -2   2 -14      128.65      122.47      4.79 o 
  -1   2 -14       24.03       21.00      1.81 o 
   0   2 -14       12.10       11.10      0.80 o 
   1   2 -14       12.74       12.67      0.88 o 
   2   2 -14       16.69       15.00      1.96 o 
   3   2 -14      118.21      124.48      5.41 o 
   4   2 -14       36.58       38.47      2.98 o 
   5   2 -14       87.09       90.55      4.52 o 
   6   2 -14        6.69        8.74      1.05 o 
   7   2 -14       23.10       25.33      2.39 o 
   8   2 -14        0.02        0.07      0.54 o 
   9   2 -14        4.54        4.27      0.62 o 
  10   2 -14       10.78       12.38      1.21 o 
  -3   3 -14        8.71        9.53      1.09 o 
  -2   3 -14       14.67       15.55      1.58 o 
  -1   3 -14       11.57       11.96      0.94 o 
   0   3 -14       18.00       19.49      1.69 o 
   1   3 -14       31.58       37.13      2.45 o 
   2   3 -14        0.77        1.16      0.82 o 
   3   3 -14       18.05       14.45      3.71 o 
   4   3 -14       43.76       44.34      2.73 o 
   5   3 -14       10.51       13.06      1.49 o 
   6   3 -14       15.59       18.12      1.56 o 
  -7   1 -13      178.98      198.25      4.96 o 
  -6   1 -13      125.43      123.30      4.61 o 
  -5   1 -13        8.12        7.89      0.98 o 
  -4   1 -13        1.58        1.96      0.51 o 
  -3   1 -13       30.18       30.73      1.59 o 
  -2   1 -13       67.48       62.53      2.31 o 
  -1   1 -13       31.13       25.75      1.55 o 
   0   1 -13       43.51       41.44      1.62 o 
   1   1 -13      102.86      100.85      2.52 o 
   2   1 -13      203.80      204.97      3.64 o 
   3   1 -13      446.19      433.61      6.81 o 
   4   1 -13       49.31       54.30      2.73 o 
   5   1 -13       57.16       58.05      1.96 o 
   6   1 -13       20.98       23.91      2.37 o 
   7   1 -13        0.53        1.52      0.63 o 
   8   1 -13      120.46      112.57      8.71 o 
   9   1 -13       18.28       18.02      1.68 o 
  10   1 -13       50.00       44.87      2.09 o 
  11   1 -13        8.19        7.48      0.64 o 
  12   1 -13        9.10        7.58      0.94 o 
  -6   2 -13       20.98       21.85      1.17 o 
  -5   2 -13        0.03        0.71      0.43 o 
  -4   2 -13        5.77        4.55      0.80 o 
  -3   2 -13       25.34       21.37      1.61 o 
  -2   2 -13       23.16       23.27      2.06 o 
  -1   2 -13        0.96        1.16      0.62 o 
   0   2 -13        1.98        2.00      0.45 o 
   1   2 -13       28.26       29.83      2.00 o 
   2   2 -13       11.88       12.64      1.10 o 
   3   2 -13       34.28       32.01      2.94 o 
   4   2 -13      146.15      153.15      6.17 o 
   5   2 -13       54.53       57.97      3.78 o 
   6   2 -13       11.40        9.53      1.17 o 
   7   2 -13       17.67       18.24      1.47 o 
   8   2 -13       52.65       58.19      3.53 o 
   9   2 -13       18.66       19.31      1.37 o 
  10   2 -13       55.75       62.30      3.90 o 
  11   2 -13        7.00        6.58      0.88 o 
  -5   3 -13       36.80       41.46      1.94 o 
  -4   3 -13       12.35       13.96      1.40 o 
  -3   3 -13        8.49        7.64      1.27 o 
  -2   3 -13        8.29        8.68      0.85 o 
  -1   3 -13        0.75        1.05      0.51 o 
   0   3 -13       27.42       25.72      3.90 o 
   1   3 -13       21.33       20.37      2.33 o 
   2   3 -13        4.80        5.93      1.25 o 
   3   3 -13        1.37        2.42      0.96 o 
   4   3 -13       14.45       13.28      1.67 o 
   5   3 -13        7.40        8.11      1.35 o 
   6   3 -13        1.19        1.09      0.50 o 
   7   3 -13       17.46       19.29      1.12 o 
   8   3 -13       46.28       53.04      2.34 o 
   0   4 -13       44.29       48.73      2.02 o 
   1   4 -13        2.48        5.23      0.73 o 
   2   4 -13       20.53       24.95      1.63 o 
   3   4 -13        0.76        1.31      0.66 o 
   4   4 -13        0.62        1.20      0.45 o 
  -8   0 -12       18.06       17.74      1.41 o 
  -7   0 -12      154.26      180.16      5.40 o 
  -6   0 -12       78.80       83.82      4.18 o 
  -3   0 -12        3.94        4.01      0.91 o 
  -2   0 -12       17.08       17.58      1.55 o 
  -1   0 -12       71.68       61.81      2.87 o 
   0   0 -12      193.23      172.03      8.19 o 
   1   0 -12       48.86       46.71      1.95 o 
   2   0 -12       99.10      112.36      3.68 o 
   3   0 -12       48.19       43.24      2.29 o 
   4   0 -12       51.53       52.61      2.56 o 
   5   0 -12      646.27      662.12     13.31 o 
   6   0 -12      371.90      376.85      7.60 o 
   7   0 -12      258.08      268.05      9.35 o 
   8   0 -12       26.40       27.73      3.14 o 
   9   0 -12       16.15       14.29      2.27 o 
  10   0 -12       26.45       25.50      2.76 o 
  11   0 -12        9.23       10.88      1.06 o 
  12   0 -12        3.09        3.45      0.88 o 
  13   0 -12       38.09       44.46      2.01 o 
  -8   1 -12       48.36       48.83      2.43 o 
  -6   1 -12       84.20       85.81      4.03 o 
  -5   1 -12       15.29       16.45      1.96 o 
  -4   1 -12        3.02        3.42      0.72 o 
  -3   1 -12       27.19       25.56      1.85 o 
  -2   1 -12       24.96       20.47      1.78 o 
  -1   1 -12      138.98      134.38      3.44 o 
   0   1 -12       17.09       17.93      1.11 o 
   1   1 -12       19.04       20.15      1.12 o 
   2   1 -12      114.32      104.74      2.54 o 
   3   1 -12      211.89      213.48      4.16 o 
   4   1 -12      411.42      417.01      5.88 o 
   5   1 -12       60.05       63.58      2.02 o 
   6   1 -12       65.51       63.55      2.99 o 
   7   1 -12      240.50      237.41      5.88 o 
   8   1 -12       29.47       26.79      2.10 o 
   9   1 -12       58.13       55.88      4.93 o 
  10   1 -12       38.52       38.87      2.18 o 
  11   1 -12        8.12        7.66      0.75 o 
  12   1 -12        5.81        4.51      0.47 o 
  -7   2 -12       28.83       27.63      2.55 o 
  -6   2 -12        4.07        3.09      0.99 o 
  -5   2 -12       21.96       21.91      2.30 o 
  -4   2 -12        9.31        7.70      1.50 o 
  -3   2 -12      106.82       83.72      4.78 o 
  -2   2 -12       82.97       85.84      9.28 o 
  -1   2 -12       15.72       13.69      1.18 o 
   0   2 -12        4.75        5.39      0.78 o 
   1   2 -12      114.17      108.24      3.03 o 
   2   2 -12      264.82      275.76      5.47 o 
   3   2 -12       77.72       79.02      3.28 o 
   4   2 -12       65.27       66.76      4.18 o 
   5   2 -12       26.09       26.73      2.61 o 
   6   2 -12       49.98       46.29      3.75 o 
   7   2 -12       10.62        8.77      1.62 o 
   8   2 -12      177.39      170.85      6.57 o 
   9   2 -12      145.50      142.41      5.62 o 
  10   2 -12       85.13       92.14      4.66 o 
  11   2 -12       53.79       60.86      7.75 o 
  -6   3 -12       24.80       31.02      1.77 o 
  -5   3 -12        3.03        3.51      1.22 o 
  -4   3 -12        5.85        4.93      1.05 o 
  -3   3 -12       16.49       17.89      1.99 o 
  -2   3 -12       14.29       14.63      1.22 o 
  -1   3 -12       26.57       26.30      2.59 o 
   0   3 -12       38.07       34.67      2.99 o 
   1   3 -12       23.10       17.45      2.26 o 
   2   3 -12      136.46      125.69     14.54 o 
   3   3 -12       31.44       32.50      2.83 o 
   4   3 -12       39.57       42.14      2.13 o 
   5   3 -12       32.97       31.20      1.76 o 
   6   3 -12       14.53       17.11      1.28 o 
   7   3 -12        7.84        7.17      0.84 o 
   8   3 -12        6.74        5.76      1.02 o 
   9   3 -12        7.72        8.43      1.08 o 
  -1   4 -12       88.70       92.58      3.18 o 
   0   4 -12       90.54       97.31      3.60 o 
   1   4 -12      116.79      123.72      4.18 o 
   2   4 -12       21.63       25.90      3.01 o 
   3   4 -12        9.56        9.72      0.80 o 
   4   4 -12        1.01        1.57      0.48 o 
   5   4 -12        4.81        5.82      0.61 o 
  -7   1 -11       14.36       14.02      1.67 o 
  -6   1 -11       47.89       54.61      3.53 o 
  -5   1 -11       37.38       37.99      3.22 o 
  -4   1 -11       87.80       90.22      3.37 o 
  -3   1 -11       11.64       11.73      1.28 o 
  -2   1 -11      148.03      136.71      4.13 o 
  -1   1 -11       29.99       29.08      1.57 o 
   0   1 -11        6.20        7.07      0.70 o 
   1   1 -11       33.67       29.47      1.30 o 
   2   1 -11       87.54       86.00      2.19 o 
   3   1 -11      156.83      157.59      3.01 o 
   4   1 -11      155.26      152.16      3.40 o 
   5   1 -11      311.24      310.28      6.39 o 
   6   1 -11      135.16      138.57      6.94 o 
   7   1 -11       66.19       64.77      2.59 o 
   8   1 -11       59.03       56.22      5.87 o 
   9   1 -11       31.28       23.49      2.17 o 
  10   1 -11       75.55       73.68      4.92 o 
  11   1 -11       14.89       14.93      1.12 o 
  12   1 -11       10.66        9.37      0.76 o 
  13   1 -11       14.90       19.73      1.53 o 
  -8   2 -11        0.85        0.67      0.50 o 
  -7   2 -11        5.71        5.46      1.07 o 
  -6   2 -11       11.12       12.23      1.79 o 
  -5   2 -11        7.21        5.61      1.43 o 
  -4   2 -11       18.47       15.38      2.14 o 
  -3   2 -11      157.74      145.67      6.37 o 
  -2   2 -11       12.92       10.01      1.73 o 
  -1   2 -11       49.01       42.60      3.57 o 
   0   2 -11       16.24       15.55      1.41 o 
   1   2 -11       46.78       45.34      2.36 o 
   2   2 -11      422.79      434.19      7.43 o 
   3   2 -11      467.80      477.42      7.61 o 
   4   2 -11      188.23      181.02      6.87 o 
   5   2 -11       36.13       36.25      3.05 o 
   6   2 -11        7.83        6.90      0.87 o 
   7   2 -11       18.14       18.89      1.68 o 
   8   2 -11      151.01      159.41      8.22 o 
   9   2 -11      354.78      378.37     10.15 o 
  10   2 -11       35.07       28.14      1.82 o 
  11   2 -11       63.70       65.18      3.86 o 
  12   2 -11        7.93       10.45      1.16 o 
  -7   3 -11       25.76       36.77      1.90 o 
  -6   3 -11       26.35       22.16      3.08 o 
  -5   3 -11      101.91      106.74      4.54 o 
  -4   3 -11        3.12        2.57      0.89 o 
  -3   3 -11       18.16       13.83      1.91 o 
  -2   3 -11       17.66       18.62      2.21 o 
  -1   3 -11      147.11      144.50      5.98 o 
   0   3 -11       68.47       65.83      4.10 o 
   1   3 -11       98.89       88.73      4.78 o 
   2   3 -11      123.51      119.73      9.91 o 
   3   3 -11        3.67        3.94      1.13 o 
   4   3 -11        0.92        0.24      0.59 o 
   5   3 -11        2.40        2.52      0.57 o 
   6   3 -11       20.46       17.27      1.40 o 
   7   3 -11        7.66       11.28      0.91 o 
   8   3 -11       14.76       12.33      1.60 o 
   9   3 -11       18.89       20.76      1.81 o 
  10   3 -11        9.01        9.47      1.09 o 
  -3   4 -11        1.35        0.48      0.33 o 
  -2   4 -11       26.31       21.13      1.69 o 
  -1   4 -11       34.56       25.71      1.71 o 
   0   4 -11      353.65      314.64      6.70 o 
   1   4 -11       14.34       12.90      1.41 o 
   2   4 -11        3.63        3.80      0.90 o 
   3   4 -11        9.11        8.71      0.85 o 
   4   4 -11       18.69       18.09      1.21 o 
   5   4 -11       34.13       32.05      1.50 o 
   6   4 -11        6.37        6.56      1.12 o 
   6   0 -10      267.48      253.17      7.89 o 
   7   0 -10       65.49       64.09      4.84 o 
   8   0 -10       84.97       81.89      5.26 o 
   9   0 -10      146.51      144.66      6.78 o 
  10   0 -10      115.25      110.75      5.83 o 
  11   0 -10      130.36      116.26      4.62 o 
  12   0 -10        5.64        3.81      1.19 o 
  13   0 -10       24.88       20.21      1.94 o 
  14   0 -10        7.56        7.94      0.86 o 
  -7   1 -10       66.28       70.69      3.93 o 
  -6   1 -10       81.97       87.34      4.67 o 
  -5   1 -10      128.32      129.69      5.87 o 
  -4   1 -10      101.51       98.51      3.44 o 
  -3   1 -10      253.13      262.71      5.53 o 
  -2   1 -10      103.38      108.17      3.51 o 
   5   1 -10       38.28       44.24      2.31 o 
   6   1 -10       49.25       54.79      2.67 o 
   7   1 -10      151.01      149.30      3.80 o 
   8   1 -10      157.87      154.12      4.95 o 
   9   1 -10      187.98      172.34      5.19 o 
  10   1 -10       71.23       66.21      3.57 o 
  11   1 -10       22.87       23.72      1.39 o 
  12   1 -10       10.89       12.28      0.93 o 
  13   1 -10       18.32       15.53      1.16 o 
  -9   2 -10       66.43       65.44      2.33 o 
  -8   2 -10       35.05       37.73      2.50 o 
  -7   2 -10       31.25       32.56      2.77 o 
  -6   2 -10        3.98        3.85      1.05 o 
  -5   2 -10        5.52        5.53      1.36 o 
  -4   2 -10       78.75       76.53      4.63 o 
  -3   2 -10       98.56      104.30      5.48 o 
  -2   2 -10       88.38       78.18      4.67 o 
  -1   2 -10       62.71       54.66      3.83 o 
   0   2 -10       61.71       57.23      3.84 o 
   1   2 -10       56.46       60.38      3.82 o 
   2   2 -10      301.78      309.67      6.06 o 
   3   2 -10      570.58      583.93     13.80 o 
   4   2 -10       40.24       39.74      2.88 o 
   5   2 -10       16.29       14.45      1.39 o 
   6   2 -10       34.51       33.11      1.78 o 
   7   2 -10       59.82       60.21      2.34 o 
   8   2 -10       92.20       76.11      4.71 o 
   9   2 -10      168.44      192.87      9.11 o 
  10   2 -10       49.55       48.02      2.32 o 
  11   2 -10       18.81       19.88      1.32 o 
  12   2 -10       31.24       36.09      2.46 o 
  -8   3 -10       73.03       96.65      2.88 o 
  -7   3 -10        9.20        7.13      1.15 o 
  -6   3 -10       16.06       14.26      1.79 o 
  -5   3 -10       49.24       41.71      3.21 o 
  -4   3 -10        5.98        5.99      1.44 o 
  -3   3 -10       24.16       21.19      2.42 o 
  -2   3 -10      234.71      228.30      7.70 o 
  -1   3 -10       25.99       24.03      2.46 o 
   0   3 -10       37.54       34.59      2.10 o 
   1   3 -10       67.36       65.63      2.83 o 
   2   3 -10       15.45       18.36      2.15 o 
   3   3 -10        0.74        1.18      0.92 o 
   4   3 -10       28.39       31.66      2.85 o 
   5   3 -10        9.89        8.96      1.61 o 
   6   3 -10       67.39       65.79      2.23 o 
   7   3 -10       45.67       43.92      1.85 o 
   8   3 -10        6.57        6.31      0.89 o 
   9   3 -10       35.32       38.25      1.81 o 
  10   3 -10       33.97       40.75      3.17 o 
  -5   4 -10        5.20        4.31      0.70 o 
  -4   4 -10        0.97        0.81      0.56 o 
  -3   4 -10        6.58        6.05      0.67 o 
  -2   4 -10       27.55       23.61      1.91 o 
  -1   4 -10      212.92      202.18      5.90 o 
   0   4 -10      147.77      125.05      4.97 o 
   1   4 -10        1.45        2.58      0.96 o 
   2   4 -10       15.71       16.44      1.93 o 
   3   4 -10       14.73       15.19      1.78 o 
   4   4 -10       68.60       66.15      2.51 o 
   5   4 -10       51.38       51.86      1.66 o 
   6   4 -10       38.18       42.45      1.80 o 
   7   4 -10        0.59        0.59      0.49 o 
  -7   1  -9       27.73       28.72      2.75 o 
  -6   1  -9       17.27       16.59      2.14 o 
  -5   1  -9      344.39      352.01      9.68 o 
  -4   1  -9       54.17       55.57      3.69 o 
   7   1  -9       44.82       44.01      1.98 o 
   8   1  -9      283.80      299.34      6.60 o 
   9   1  -9      167.35      158.12      4.85 o 
  10   1  -9      120.82      123.96      3.29 o 
  11   1  -9      163.69      157.91      3.57 o 
  12   1  -9       11.62       11.85      0.96 o 
  13   1  -9       20.97       20.95      1.26 o 
  -9   2  -9       31.59       35.23      2.24 o 
  -8   2  -9       62.86       63.28      3.72 o 
  -7   2  -9        4.51        3.28      1.08 o 
  -6   2  -9        2.12        0.97      0.73 o 
  -5   2  -9       10.70        9.75      1.75 o 
  -4   2  -9       25.30       19.46      2.44 o 
  -3   2  -9       51.01       52.52      3.90 o 
  -2   2  -9       15.56       16.60      2.12 o 
  -1   2  -9       39.49       41.73      3.25 o 
   0   2  -9      154.15      156.80      6.07 o 
   4   2  -9       51.21       51.97      3.50 o 
   5   2  -9       65.69       64.81      3.25 o 
   6   2  -9       21.21       21.74      1.37 o 
   7   2  -9        5.18        4.00      0.57 o 
   8   2  -9      121.59      105.80      3.67 o 
   9   2  -9       87.63       84.48      3.15 o 
  10   2  -9        3.36        1.96      0.42 o 
  11   2  -9       25.41       24.93      1.24 o 
  12   2  -9        7.15        8.97      1.37 o 
  -8   3  -9       21.47       24.82      1.95 o 
  -7   3  -9        8.72        8.49      1.42 o 
  -6   3  -9       49.38       44.28      3.25 o 
  -5   3  -9       20.50       19.54      2.40 o 
  -4   3  -9        2.01        2.16      1.05 o 
  -3   3  -9      170.38      165.22     13.04 o 
  -2   3  -9       93.99       92.44      3.40 o 
  -1   3  -9      210.09      237.33      8.06 o 
   0   3  -9      233.91      245.62      7.13 o 
   1   3  -9      399.00      430.24     16.46 o 
   2   3  -9       46.06       46.56      3.67 o 
   3   3  -9      261.43      273.15      8.45 o 
   4   3  -9       39.35       36.92      3.18 o 
   5   3  -9       45.33       45.84      3.51 o 
   6   3  -9       48.25       43.86      2.32 o 
   7   3  -9       14.55       13.96      1.54 o 
   8   3  -9       10.87        9.71      0.92 o 
   9   3  -9        2.90        2.73      0.85 o 
  10   3  -9        6.26        5.34      0.68 o 
  11   3  -9        3.85        2.99      0.65 o 
  -6   4  -9        0.37        0.90      0.42 o 
  -5   4  -9       23.02       21.16      1.13 o 
  -4   4  -9       16.66       17.41      1.17 o 
  -3   4  -9       19.13       18.07      1.27 o 
  -2   4  -9       55.61       51.08      2.20 o 
  -1   4  -9       18.32       19.93      2.18 o 
   0   4  -9       75.76       79.35      4.22 o 
   1   4  -9        7.12        6.08      1.35 o 
   2   4  -9        1.72        1.42      0.79 o 
   3   4  -9       70.08       71.24      4.06 o 
   4   4  -9       37.71       36.15      2.80 o 
   5   4  -9       63.52       69.08      4.17 o 
   6   4  -9        1.33        1.34      0.81 o 
   7   4  -9       11.65       11.37      1.03 o 
   8   4  -9        3.93        5.40      0.88 o 
   9   4  -9        4.32        6.29      0.80 o 
   0   5  -9        9.75        8.68      0.93 o 
   1   5  -9       57.83       58.51      2.38 o 
   2   5  -9       39.28       34.36      4.11 o 
   3   5  -9       30.87       23.01      1.50 o 
   4   5  -9       25.47       23.75      1.45 o 
   5   0  -8      574.10      730.37     19.64 o 
   6   0  -8       50.76       44.17      5.22 o 
   7   0  -8       60.11       61.36      6.56 o 
   8   0  -8      105.36      116.01      5.62 o 
   9   0  -8       14.54       13.02      2.11 o 
  10   0  -8      345.79      346.67      7.09 o 
  11   0  -8       60.93       59.77      2.94 o 
  12   0  -8      193.11      175.87      6.37 o 
  13   0  -8       15.47       16.42      1.81 o 
  14   0  -8        4.62        3.61      0.84 o 
  -8   1  -8      110.80      120.37      5.23 o 
  -7   1  -8      391.21      423.65     10.69 o 
  -6   1  -8      263.34      264.16      8.51 o 
  -5   1  -8       23.19       24.86      2.51 o 
   5   1  -8       61.91       65.94      5.69 o 
   6   1  -8      109.36      129.19      8.68 o 
   7   1  -8       11.83       11.39      1.51 o 
   8   1  -8       67.44       66.36      2.22 o 
   9   1  -8      345.04      361.30      5.62 o 
  10   1  -8      311.98      286.57      4.35 o 
  11   1  -8        3.69        4.41      0.68 o 
  12   1  -8       37.29       37.42      1.60 o 
  13   1  -8       34.31       34.05      1.63 o 
  14   1  -8       26.70       31.55      1.67 o 
 -10   2  -8        8.49        8.79      1.03 o 
  -9   2  -8       33.86       35.36      2.56 o 
  -8   2  -8        3.75        4.53      1.26 o 
  -7   2  -8       39.15       39.85      3.42 o 
  -6   2  -8       65.47       65.92      4.72 o 
  -5   2  -8       99.79      101.90      5.68 o 
  -4   2  -8      287.84      282.10      9.27 o 
  -3   2  -8      160.98      155.98      6.61 o 
   6   2  -8       39.26       36.92      1.72 o 
   7   2  -8       43.75       38.55      1.85 o 
   8   2  -8      104.56       90.60      2.81 o 
   9   2  -8       66.76       60.62      4.00 o 
  10   2  -8        4.32        4.07      0.51 o 
  11   2  -8       15.21       14.98      1.05 o 
  12   2  -8        8.95       10.89      0.93 o 
  -9   3  -8       10.16       12.43      1.27 o 
  -8   3  -8        9.48       11.33      1.58 o 
  -7   3  -8        3.90        3.44      1.06 o 
  -6   3  -8       31.87       29.81      2.92 o 
  -5   3  -8      133.29      120.22      5.98 o 
  -4   3  -8       13.37       13.36      2.05 o 
  -3   3  -8       62.11       61.95      4.12 o 
  -2   3  -8       93.89       89.90      4.88 o 
  -1   3  -8      723.34      746.51     17.61 o 
   0   3  -8      100.97      111.22      3.66 o 
   1   3  -8      381.13      400.09     10.14 o 
   2   3  -8      406.60      412.46     10.61 o 
   3   3  -8      199.59      196.79      7.08 o 
   4   3  -8      226.73      222.10      7.68 o 
   5   3  -8      193.58      191.01      7.13 o 
   6   3  -8       24.93       28.83      2.83 o 
   7   3  -8        6.24        6.27      0.92 o 
   8   3  -8       86.44       79.17      2.54 o 
   9   3  -8       32.55       28.78      1.97 o 
  10   3  -8       12.33       14.09      1.19 o 
  11   3  -8        2.49        1.91      0.70 o 
  -7   4  -8       17.91       20.33      1.43 o 
  -6   4  -8        0.47        0.85      0.36 o 
  -5   4  -8        1.75        2.10      0.54 o 
  -4   4  -8        0.95        1.47      0.63 o 
  -3   4  -8       34.83       29.59      1.79 o 
  -2   4  -8       15.80       13.50      1.27 o 
  -1   4  -8       33.31       32.24      2.85 o 
   0   4  -8       23.71       26.30      2.53 o 
   1   4  -8       61.24       60.17      3.86 o 
   2   4  -8       17.29       16.90      2.25 o 
   3   4  -8       14.96       15.29      2.04 o 
   4   4  -8        7.02        6.09      1.28 o 
   5   4  -8       17.58       18.97      2.21 o 
   6   4  -8       58.20       63.83      3.70 o 
   7   4  -8        4.23        3.87      0.67 o 
   8   4  -8        0.31        0.81      0.63 o 
   9   4  -8        1.14        1.93      0.60 o 
  -2   5  -8        1.77        0.05      0.43 o 
  -1   5  -8        2.81        2.10      0.66 o 
   0   5  -8        2.91        3.54      0.88 o 
   1   5  -8        5.12        5.22      0.92 o 
   2   5  -8        3.96        4.37      0.87 o 
   3   5  -8        5.07        3.91      1.05 o 
   4   5  -8        4.75        5.32      0.85 o 
   5   5  -8        0.45        1.51      0.46 o 
  -8   1  -7      176.83      200.37      7.30 o 
  -7   1  -7      540.04      589.39     12.90 o 
  -6   1  -7      119.52      113.34      5.43 o 
   7   1  -7        5.34        5.18      2.03 o 
   8   1  -7       72.82       79.23      2.39 o 
   9   1  -7       86.61       81.68      2.63 o 
  10   1  -7       30.44       27.59      1.33 o 
  11   1  -7       21.43       19.87      1.29 o 
  12   1  -7        0.98        0.72      0.61 o 
  13   1  -7       37.38       43.25      1.87 o 
  14   1  -7        7.98        9.29      0.73 o 
 -10   2  -7       19.50       18.67      1.72 o 
  -9   2  -7       13.10       14.23      1.89 o 
  -8   2  -7        3.78        3.44      1.32 o 
  -7   2  -7        6.93        7.19      1.60 o 
  -6   2  -7      125.83      122.21      6.01 o 
  -5   2  -7      356.18      343.14      9.92 o 
  -4   2  -7       13.95       12.65      1.87 o 
   6   2  -7        5.51        3.90      0.82 o 
   7   2  -7       20.79       18.09      1.59 o 
   8   2  -7       10.67       10.43      1.25 o 
   9   2  -7        7.16        4.79      1.48 o 
  10   2  -7        2.43        1.80      0.51 o 
  11   2  -7       22.75       24.41      1.29 o 
  12   2  -7       10.73       14.22      1.50 o 
  13   2  -7        8.21        7.91      0.93 o 
 -10   3  -7       15.48       17.19      1.22 o 
  -9   3  -7       10.58        9.27      1.34 o 
  -8   3  -7        5.79        5.62      1.23 o 
  -7   3  -7        8.75        7.38      1.57 o 
  -6   3  -7       56.73       57.07      4.24 o 
  -5   3  -7       25.26       21.44      2.63 o 
  -4   3  -7        1.95        3.86      1.26 o 
  -3   3  -7       32.53       30.00      2.98 o 
  -2   3  -7       16.13       17.02      2.23 o 
  -1   3  -7      314.60      317.69     14.84 o 
   0   3  -7      194.75      185.29      4.93 o 
   1   3  -7       32.88       31.57      2.02 o 
   2   3  -7      320.70      313.05      9.22 o 
   3   3  -7      353.46      355.00      6.76 o 
   4   3  -7      160.72      170.17      4.64 o 
   5   3  -7      118.69      129.67      5.87 o 
   6   3  -7       98.10       94.06      3.47 o 
   7   3  -7        5.80        4.67      0.85 o 
   8   3  -7       51.37       41.72      1.90 o 
   9   3  -7       22.25       16.97      1.44 o 
  10   3  -7       29.56       27.42      1.68 o 
  11   3  -7       33.43       37.16      2.47 o 
  -7   4  -7       61.90       66.90      6.65 o 
  -6   4  -7        2.17        2.47      0.58 o 
  -5   4  -7        7.55        6.16      0.86 o 
  -4   4  -7        4.25        3.94      0.83 o 
  -3   4  -7        2.34        1.41      0.81 o 
  -2   4  -7      103.85       95.33      4.88 o 
  -1   4  -7        0.13        1.11      0.75 o 
   0   4  -7       85.15       80.34      4.70 o 
   1   4  -7       33.47       32.18      2.10 o 
   2   4  -7       35.89       33.90      2.17 o 
   3   4  -7       25.38       27.77      2.72 o 
   4   4  -7       26.73       27.02      2.75 o 
   5   4  -7       12.12       12.22      1.81 o 
   6   4  -7       24.56       22.80      2.37 o 
   7   4  -7       29.94       30.57      1.85 o 
   8   4  -7       19.48       17.58      1.88 o 
   9   4  -7        0.55        1.29      0.63 o 
  10   4  -7       13.34       15.73      1.32 o 
  -3   5  -7        7.32        6.49      0.91 o 
  -2   5  -7       14.28       11.11      1.25 o 
  -1   5  -7        8.31        7.93      1.15 o 
   0   5  -7        8.11        7.05      1.07 o 
   1   5  -7       27.43       27.90      2.18 o 
   2   5  -7        0.40        0.34      0.55 o 
   3   5  -7        4.71        3.64      0.90 o 
   4   5  -7       19.46       18.59      1.72 o 
   5   5  -7        5.49        5.68      0.68 o 
   6   5  -7        1.00        1.60      0.46 o 
   3   0  -6       23.78       29.65      2.92 o 
   4   0  -6      638.14      631.02     15.32 o 
   5   0  -6      744.08      854.93     19.85 o 
   6   0  -6      263.23      266.43     12.04 o 
   7   0  -6       21.06       16.56      3.46 o 
   8   0  -6      470.65      428.79     18.11 o 
   9   0  -6     1835.09     1879.09     15.13 o 
  10   0  -6     1032.76     1025.79     35.20 o 
  11   0  -6      261.37      229.75      7.63 o 
  12   0  -6        0.77        0.14      0.59 o 
  13   0  -6      137.83      136.90      5.11 o 
  14   0  -6       27.24       26.85      1.95 o 
  -9   1  -6       13.39       15.91      2.07 o 
  -8   1  -6       73.26       70.17      4.17 o 
  -7   1  -6      144.35      140.45      5.82 o 
   8   1  -6        0.37        2.17      1.47 o 
   9   1  -6        0.43        0.08      0.49 o 
  10   1  -6       10.89       11.12      0.87 o 
  11   1  -6        1.93        1.62      0.43 o 
  12   1  -6       79.88       75.86      2.30 o 
  13   1  -6       17.38       18.56      1.24 o 
  14   1  -6       44.16       50.20      1.64 o 
 -11   2  -6       38.32       49.30      2.30 o 
 -10   2  -6        2.41        4.19      1.03 o 
  -9   2  -6       48.29       51.01      3.64 o 
  -8   2  -6       69.28       60.49      4.12 o 
  -7   2  -6       28.64       22.44      2.52 o 
  -6   2  -6       11.23        7.58      1.45 o 
  -5   2  -6        1.17        1.76      0.85 o 
  -1   2  -6      783.73      922.56     20.69 o 
   7   2  -6       30.57       30.94      2.99 o 
   8   2  -6        6.54        4.62      0.73 o 
   9   2  -6        1.10        1.03      0.35 o 
  10   2  -6       10.46       11.42      0.96 o 
  11   2  -6        0.01        0.13      0.33 o 
  12   2  -6        2.29        4.01      0.92 o 
  13   2  -6        8.13        8.92      1.02 o 
 -10   3  -6       17.29       19.11      1.57 o 
  -9   3  -6       15.21       12.89      1.65 o 
  -8   3  -6       12.33       12.14      1.85 o 
  -7   3  -6       14.01       11.40      1.87 o 
  -6   3  -6       72.45       65.11      4.45 o 
  -5   3  -6        5.74        5.51      1.43 o 
  -4   3  -6       52.86       49.83      3.74 o 
  -3   3  -6       65.82       73.17      4.45 o 
  -2   3  -6       30.59       28.92      1.88 o 
  -1   3  -6       92.55       96.70      4.04 o 
   0   3  -6       23.49       24.28      2.33 o 
   1   3  -6       93.25       96.11      3.34 o 
   2   3  -6      208.49      211.23      4.99 o 
   3   3  -6       94.82       88.14      3.23 o 
   4   3  -6       21.65       23.98      1.71 o 
   5   3  -6      238.92      243.27     16.11 o 
   6   3  -6       26.53       24.32      1.75 o 
   7   3  -6       30.57       24.45      1.82 o 
   8   3  -6       36.97       30.85      1.69 o 
   9   3  -6       81.99       70.45      2.94 o 
  10   3  -6       22.43       22.24      2.31 o 
  11   3  -6       71.94       77.24      3.77 o 
  -8   4  -6       54.84       46.46     11.73 o 
  -7   4  -6       11.25        8.98      1.25 o 
  -6   4  -6        7.55        6.91      1.23 o 
  -5   4  -6       24.22       24.71      2.35 o 
  -4   4  -6        0.70       -0.04      0.82 o 
  -3   4  -6       38.57       34.35      2.87 o 
  -2   4  -6       47.29       35.75      3.11 o 
  -1   4  -6       57.83       50.45      2.63 o 
   0   4  -6       42.07       38.68      2.36 o 
   1   4  -6        0.31        0.15      0.51 o 
   2   4  -6       59.77       57.77      2.82 o 
   3   4  -6      174.66      165.56      4.68 o 
   4   4  -6       96.90       94.95      3.50 o 
   5   4  -6       82.57       77.15      4.59 o 
   6   4  -6       17.85       17.19      2.21 o 
   7   4  -6       12.66       13.07      1.32 o 
   8   4  -6       10.79       12.05      1.66 o 
   9   4  -6       19.00       17.95      1.76 o 
  10   4  -6       13.85       18.42      1.50 o 
  -4   5  -6       16.54       13.73      1.27 o 
  -3   5  -6       15.05       11.89      1.37 o 
  -2   5  -6       10.29        8.45      1.29 o 
  -1   5  -6        7.66        8.33      1.25 o 
   0   5  -6        5.28        4.21      1.07 o 
   1   5  -6       51.63       43.10      2.73 o 
   2   5  -6       31.67       26.11      2.20 o 
   3   5  -6       11.66       10.29      1.37 o 
   4   5  -6        2.66        3.36      0.90 o 
   5   5  -6        3.10        1.56      0.65 o 
   6   5  -6        9.49        9.62      0.81 o 
   7   5  -6       45.59       43.37      1.89 o 
  -9   1  -5        3.24        3.43      1.19 o 
  -8   1  -5       11.85       12.24      1.68 o 
  -7   1  -5       94.26       92.93      4.47 o 
  -2   1  -5      194.59      239.98      7.16 o 
  -1   1  -5      774.78      817.96     13.65 o 
   9   1  -5      172.12      162.15      3.82 o 
  10   1  -5        6.65        5.84      0.64 o 
  11   1  -5       18.06       15.74      1.01 o 
  12   1  -5       31.80       28.79      1.72 o 
  13   1  -5        9.95       10.99      0.98 o 
  14   1  -5        4.84        4.12      0.50 o 
 -11   2  -5       22.53       27.42      2.05 o 
 -10   2  -5       95.30      100.55      4.76 o 
  -9   2  -5       11.80        7.94      1.49 o 
  -8   2  -5      191.50      176.44      6.91 o 
  -7   2  -5      374.69      356.32      9.80 o 
  -6   2  -5      290.21      281.43      8.38 o 
  -3   2  -5       80.66       78.64      6.15 o 
  -2   2  -5      209.33      235.37     10.11 o 
  -1   2  -5     1430.54     1546.23     27.47 o 
   0   2  -5     1803.03     2053.06     31.58 o 
   7   2  -5       37.98       40.96      3.30 o 
   8   2  -5        7.90        6.46      0.82 o 
   9   2  -5        3.40        2.59      0.52 o 
  10   2  -5       95.77       97.37      3.28 o 
  11   2  -5       14.93       13.91      1.08 o 
  12   2  -5        5.21        6.37      1.09 o 
  13   2  -5        4.90        5.23      0.86 o 
 -11   3  -5       10.03       13.32      1.07 o 
 -10   3  -5        3.77        2.88      0.87 o 
  -9   3  -5       20.89       20.18      2.27 o 
  -8   3  -5        2.01        1.53      0.83 o 
  -7   3  -5       71.13       63.26      4.14 o 
  -6   3  -5       25.24       21.56      2.46 o 
  -5   3  -5       11.88       11.44      1.58 o 
  -4   3  -5       34.02       31.86      2.87 o 
  -3   3  -5       21.47       21.31      1.55 o 
  -2   3  -5        5.15        3.92      1.83 o 
  -1   3  -5        5.02        9.04      2.78 o 
   3   3  -5       31.35       33.33      2.82 o 
   4   3  -5       31.39       30.94      1.87 o 
   5   3  -5       55.85       60.85      2.71 o 
   6   3  -5       11.79       11.80      1.23 o 
   7   3  -5       29.37       24.64      1.83 o 
   8   3  -5       79.99       72.79      2.61 o 
   9   3  -5       42.14       38.85      2.31 o 
  10   3  -5       23.32       19.97      2.30 o 
  11   3  -5       18.41       14.82      1.87 o 
  -9   4  -5       74.35       85.44      2.71 o 
  -8   4  -5       23.60       26.21      1.95 o 
  -7   4  -5        8.22        8.87      1.38 o 
  -6   4  -5       10.36       10.39      1.61 o 
  -5   4  -5       73.37       81.74      4.55 o 
  -4   4  -5       73.43       77.10      4.40 o 
  -3   4  -5       26.74       24.84      2.51 o 
  -2   4  -5       18.57       19.02      2.18 o 
  -1   4  -5      104.18       94.91      3.56 o 
   0   4  -5       27.49       26.06      1.88 o 
   1   4  -5        4.29        3.61      0.76 o 
   2   4  -5      136.30      128.19      4.24 o 
   3   4  -5      340.55      306.07      6.46 o 
   4   4  -5       76.83       75.30      3.17 o 
   5   4  -5       62.63       59.96      2.79 o 
   6   4  -5       41.71       42.73      3.52 o 
   7   4  -5       40.41       40.84      3.22 o 
   8   4  -5        8.87        8.53      1.57 o 
   9   4  -5       37.61       36.77      2.65 o 
  10   4  -5        9.84        8.75      1.22 o 
  -5   5  -5       31.35       22.70      1.61 o 
  -4   5  -5       24.61       20.26      1.71 o 
  -3   5  -5       12.59        8.90      1.28 o 
  -2   5  -5       61.92       51.66      3.00 o 
  -1   5  -5        6.47        6.29      1.21 o 
   0   5  -5       33.77       26.51      2.29 o 
   1   5  -5       26.56       21.91      1.92 o 
   2   5  -5       13.60       13.69      1.96 o 
   3   5  -5       10.21        8.06      1.28 o 
   4   5  -5       15.28       14.47      1.61 o 
   5   5  -5       23.73       21.47      1.84 o 
   6   5  -5       74.08       76.50      2.21 o 
   7   5  -5       33.99       31.10      1.78 o 
   1   0  -4     3637.77     3442.96     26.12 o 
   2   0  -4     1330.29     1171.20     15.20 o 
   3   0  -4     1325.22     1228.96     18.33 o 
   4   0  -4      505.19      504.60     12.94 o 
   5   0  -4      412.58      395.34     12.73 o 
   6   0  -4      812.19      771.85     20.15 o 
   7   0  -4      442.64      418.59     16.22 o 
   8   0  -4      458.39      406.19     17.25 o 
   9   0  -4      318.24      313.13      9.69 o 
  10   0  -4      139.29      132.11      5.02 o 
  11   0  -4      100.92       87.96      4.58 o 
  12   0  -4      178.70      162.85      6.08 o 
  13   0  -4       58.96       58.44      3.35 o 
  14   0  -4       76.59       88.75      3.54 o 
  -9   1  -4       23.08       21.77      2.22 o 
  -8   1  -4       15.29       15.63      1.81 o 
  -1   1  -4     1103.01     1107.65     15.88 o 
   0   1  -4     2378.69     2396.62     25.78 o 
   9   1  -4      225.63      199.95      3.70 o 
  10   1  -4      543.54      501.85      5.63 o 
  11   1  -4       21.52       21.27      1.15 o 
  12   1  -4        2.83        1.89      0.53 o 
  13   1  -4       61.31       61.18      2.27 o 
  14   1  -4        0.40       -0.41      0.41 o 
 -12   2  -4        1.84        3.84      0.74 o 
 -11   2  -4        9.08       11.26      1.51 o 
 -10   2  -4        6.81        7.22      1.28 o 
  -9   2  -4       11.79        9.02      1.49 o 
  -8   2  -4      201.92      196.72      7.21 o 
  -7   2  -4      313.97      284.70      8.59 o 
  -6   2  -4      403.56      386.88      9.59 o 
  -3   2  -4       85.14       84.19      6.78 o 
  -2   2  -4       43.83       46.18      4.56 o 
  -1   2  -4      123.26      117.42      7.01 o 
   0   2  -4       45.90       51.44      4.80 o 
   8   2  -4      171.76      161.29      3.94 o 
   9   2  -4      196.54      160.46      4.72 o 
  10   2  -4       12.46       12.36      1.04 o 
  11   2  -4      108.75       99.12      6.27 o 
  12   2  -4       62.04       55.23      3.04 o 
  13   2  -4        2.92        3.36      0.72 o 
 -11   3  -4       65.96       83.63      3.21 o 
 -10   3  -4       14.86       16.11      1.83 o 
  -9   3  -4       41.29       41.68      3.07 o 
  -8   3  -4       15.54       13.25      1.85 o 
  -7   3  -4       96.91       82.20      4.70 o 
  -6   3  -4        4.52        2.23      0.74 o 
  -5   3  -4       17.75       15.02      1.91 o 
  -4   3  -4       26.99       29.73      2.23 o 
  -3   3  -4       16.77       16.36      1.53 o 
  -2   3  -4      324.58      320.84     14.82 o 
  -1   3  -4       36.73       32.66      4.60 o 
   0   3  -4      164.32      156.94     10.39 o 
   4   3  -4       52.68       50.78      3.68 o 
   5   3  -4       51.61       44.13      3.44 o 
   6   3  -4      192.69      184.56      4.65 o 
   7   3  -4       29.04       28.48      1.94 o 
   8   3  -4       12.48       11.91      1.10 o 
   9   3  -4       21.32       19.73      2.47 o 
  10   3  -4       19.89       16.80      2.06 o 
  11   3  -4       73.23       66.53      3.67 o 
  -9   4  -4       24.16       23.11      1.64 o 
  -8   4  -4        4.88        4.14      1.00 o 
  -7   4  -4        1.17        1.65      0.82 o 
  -6   4  -4       66.12       70.74      4.05 o 
  -5   4  -4       68.90       70.22      4.22 o 
  -4   4  -4       45.23       47.47      2.34 o 
  -3   4  -4       27.46       29.90      2.69 o 
  -2   4  -4       40.30       42.36      3.24 o 
  -1   4  -4       10.00        9.31      1.13 o 
   0   4  -4       57.08       53.14      2.72 o 
   1   4  -4       73.16       69.04      3.06 o 
   2   4  -4      292.36      273.08      6.19 o 
   3   4  -4      208.53      198.55      5.26 o 
   4   4  -4       39.81       37.24      2.28 o 
   5   4  -4       47.44       49.02      2.47 o 
   6   4  -4       15.16       16.87      2.21 o 
   7   4  -4        1.73        1.87      0.87 o 
   8   4  -4       34.56       34.93      2.94 o 
   9   4  -4       37.95       39.11      2.73 o 
  10   4  -4       10.23        9.98      1.24 o 
  -6   5  -4        2.42        1.37      0.50 o 
  -5   5  -4        0.95        0.69      0.56 o 
  -4   5  -4       29.69       22.23      1.92 o 
  -3   5  -4        5.36        6.23      1.17 o 
  -2   5  -4       56.75       52.50      3.19 o 
  -1   5  -4        3.30        3.95      0.73 o 
   0   5  -4       22.62       20.06      1.46 o 
   1   5  -4       52.66       43.68      2.14 o 
   2   5  -4        6.35        5.62      0.82 o 
   3   5  -4       69.43       70.13      3.72 o 
   4   5  -4       28.37       27.76      1.54 o 
   5   5  -4        1.46        0.52      0.61 o 
   6   5  -4      113.26      114.85      4.22 o 
   7   5  -4      107.56      112.00      3.55 o 
 -10   1  -3       39.08       40.08      2.93 o 
  -9   1  -3       33.02       41.43      3.02 o 
  -8   1  -3      119.46      122.69      5.08 o 
   0   1  -3     4458.13     4500.53     37.64 o 
   9   1  -3      437.67      428.58      5.32 o 
  10   1  -3      728.53      677.03      9.57 o 
  11   1  -3        6.96        6.80      0.87 o 
  12   1  -3        8.07        7.06      0.88 o 
  13   1  -3       16.77       20.87      1.37 o 
  14   1  -3       37.41       45.41      1.56 o 
 -12   2  -3        6.06        7.78      1.13 o 
 -11   2  -3        4.31        4.11      0.96 o 
 -10   2  -3        0.51        1.31      0.95 o 
  -9   2  -3       90.31       84.23      4.67 o 
  -8   2  -3      174.56      162.81      6.47 o 
  -7   2  -3      195.00      174.18      6.55 o 
  -2   2  -3      255.77      288.57     11.26 o 
  -1   2  -3     1144.26     1192.61     22.60 o 
   0   2  -3      222.52      235.43      9.91 o 
   1   2  -3       21.68       28.08      3.54 o 
   8   2  -3       10.82       13.13      0.88 o 
   9   2  -3       85.06       82.12      2.53 o 
  10   2  -3       43.36       36.32      1.68 o 
  11   2  -3       42.63       41.78      2.23 o 
  12   2  -3       61.64       60.64      3.29 o 
  13   2  -3        5.53        4.79      0.92 o 
 -11   3  -3       19.49       18.90      1.73 o 
 -10   3  -3      275.80      287.91      7.71 o 
  -9   3  -3      147.55      143.98      5.89 o 
  -8   3  -3       21.97       19.51      2.25 o 
  -7   3  -3      112.16      107.80      5.28 o 
  -6   3  -3      177.91      161.39      6.48 o 
  -5   3  -3       52.96       53.51      6.58 o 
  -4   3  -3       26.53       29.39      2.40 o 
  -3   3  -3       34.45       27.20      4.29 o 
  -2   3  -3       60.91       58.43      6.31 o 
  -1   3  -3      118.76      106.63      8.61 o 
   0   3  -3      105.67       92.49      7.97 o 
   5   3  -3       31.60       34.29      2.89 o 
   6   3  -3       77.65       80.32      2.97 o 
   7   3  -3      111.93      113.61      3.67 o 
   8   3  -3        9.01        6.65      0.82 o 
   9   3  -3       11.19       10.03      1.85 o 
  10   3  -3       10.16        9.30      1.53 o 
  11   3  -3        4.26        5.51      1.22 o 
  -9   4  -3        1.90        1.55      0.52 o 
  -8   4  -3        9.30       10.87      1.49 o 
  -7   4  -3        4.80        3.56      0.92 o 
  -6   4  -3       41.07       35.51      2.87 o 
  -5   4  -3       27.45       26.26      2.29 o 
  -4   4  -3       76.90       84.10      3.04 o 
  -3   4  -3       44.04       43.82      3.17 o 
  -2   4  -3       40.83       39.29      3.12 o 
  -1   4  -3        2.60        2.21      0.97 o 
   0   4  -3       58.34       53.94      2.78 o 
   1   4  -3      146.67      135.37      4.37 o 
   2   4  -3       82.28       77.66      3.39 o 
   3   4  -3      117.46      108.07      3.83 o 
   4   4  -3        0.41        1.04      0.59 o 
   5   4  -3       98.83      103.26      3.53 o 
   6   4  -3      114.77      117.33      5.21 o 
   7   4  -3       76.20       81.60      4.07 o 
   8   4  -3       47.06       45.49      3.20 o 
   9   4  -3        9.58        9.45      1.33 o 
  10   4  -3       19.29       19.16      1.56 o 
  -6   5  -3        2.45        0.99      0.61 o 
  -5   5  -3       25.54       18.05      1.67 o 
  -4   5  -3        2.89        3.57      1.04 o 
  -3   5  -3        9.10        7.79      1.40 o 
  -2   5  -3       60.58       53.87      7.63 o 
  -1   5  -3       21.26       18.78      1.41 o 
   0   5  -3        7.76        5.97      1.58 o 
   1   5  -3       13.24       12.20      1.22 o 
   2   5  -3       68.69       67.72      2.64 o 
   3   5  -3      201.41      207.03      4.41 o 
   4   5  -3      181.32      190.65      3.95 o 
   5   5  -3       48.55       48.72      3.10 o 
   6   5  -3      130.65      140.56      4.52 o 
   7   5  -3      120.56      131.16      3.70 o 
   4   0  -2      801.94      700.34     13.92 o 
   5   0  -2     1761.71     1513.47     23.98 o 
   6   0  -2      301.09      257.16      7.81 o 
   7   0  -2      108.56       83.39      7.33 o 
   8   0  -2       51.65       43.85      5.91 o 
   9   0  -2       63.64       57.43      3.07 o 
  10   0  -2      109.58       90.07      6.17 o 
  11   0  -2      466.09      406.32      9.89 o 
  12   0  -2      515.16      454.98     10.21 o 
  13   0  -2       99.14       98.11      4.33 o 
  14   0  -2       18.58       18.85      1.62 o 
 -10   1  -2        7.60        8.76      1.55 o 
  -9   1  -2       27.58       32.15      2.68 o 
   0   1  -2     3407.72     3471.50     30.83 o 
   1   1  -2     3462.43     3380.57     32.06 o 
   2   1  -2      266.56      231.96      5.02 o 
   3   1  -2      116.68       90.93      4.04 o 
   4   1  -2      261.83      242.79      7.79 o 
   5   1  -2      631.01      614.90     14.31 o 
   6   1  -2      185.82      198.39      9.01 o 
   7   1  -2      131.31      116.76      7.61 o 
   8   1  -2      180.16      158.52      9.69 o 
  10   1  -2      772.90      738.01     13.46 o 
  11   1  -2       37.99       37.29      2.04 o 
  12   1  -2       73.10       62.04      2.51 o 
  13   1  -2       54.15       58.16      2.18 o 
  14   1  -2      127.02      147.07      4.47 o 
 -12   2  -2        0.32       -0.66      0.66 o 
 -11   2  -2       40.19       43.80      3.00 o 
 -10   2  -2       16.31       19.29      2.25 o 
  -9   2  -2       10.81        9.47      1.51 o 
  -1   2  -2      105.54      121.55      6.94 o 
   0   2  -2      643.41      610.00      8.58 o 
   1   2  -2       25.78       24.68      3.24 o 
   8   2  -2      386.23      380.22      5.30 o 
   9   2  -2      240.93      233.95      4.30 o 
  10   2  -2        5.84        5.92      0.99 o 
  11   2  -2       46.49       56.58      2.51 o 
  12   2  -2       44.16       50.36      3.03 o 
  13   2  -2       12.42       15.56      1.50 o 
 -12   3  -2        7.47       10.61      1.02 o 
 -11   3  -2      182.76      207.35      5.86 o 
 -10   3  -2      145.00      148.60      5.63 o 
  -9   3  -2      105.55      106.19      5.11 o 
  -8   3  -2       87.28       88.32      4.82 o 
  -7   3  -2      319.42      293.03      8.77 o 
  -6   3  -2      610.32      587.57     12.54 o 
  -5   3  -2      252.14      255.30      7.17 o 
  -4   3  -2       87.89       91.47      8.02 o 
  -3   3  -2      107.16      102.38      8.47 o 
  -2   3  -2      193.21      178.98     11.02 o 
  -1   3  -2      172.87      165.01     10.37 o 
   0   3  -2      371.94      367.18     15.69 o 
   5   3  -2       35.84       39.42      2.87 o 
   6   3  -2       14.97       15.51      1.33 o 
   7   3  -2      214.60      223.73      7.24 o 
   8   3  -2      136.56      126.75      5.82 o 
   9   3  -2       16.05       15.56      1.99 o 
  10   3  -2       43.92       45.85      3.13 o 
  11   3  -2        7.11        8.64      1.30 o 
 -10   4  -2        0.47       -0.60      0.60 o 
  -9   4  -2        5.30        6.19      1.06 o 
  -8   4  -2       28.34       27.05      2.29 o 
  -7   4  -2       16.82       16.50      1.89 o 
  -6   4  -2       63.92       66.15      3.81 o 
  -5   4  -2        6.92        7.44      1.20 o 
  -4   4  -2       55.93       63.37      3.63 o 
  -3   4  -2        2.58        2.98      1.04 o 
  -2   4  -2       14.31       14.37      1.90 o 
  -1   4  -2        6.42        6.63      1.25 o 
   0   4  -2       62.42       63.67      3.01 o 
   1   4  -2       82.11       79.88      3.38 o 
   2   4  -2       23.71       21.08      1.72 o 
   3   4  -2       43.51       41.67      2.65 o 
   4   4  -2      134.30      141.88      4.24 o 
   5   4  -2      115.89      119.30      3.73 o 
   6   4  -2       86.36       91.83      4.49 o 
   7   4  -2      237.51      258.38      8.05 o 
   8   4  -2       83.44       92.20      4.35 o 
   9   4  -2       11.96       14.96      1.60 o 
  10   4  -2       14.17       17.85      1.43 o 
  -6   5  -2        2.45        1.03      0.67 o 
  -5   5  -2        1.12        1.32      0.62 o 
  -4   5  -2        8.07        6.63      1.22 o 
  -3   5  -2       21.43       19.22      2.26 o 
  -2   5  -2       15.97       15.39      1.28 o 
  -1   5  -2       11.36       11.15      1.14 o 
   0   5  -2       15.06       14.10      1.29 o 
   1   5  -2        9.11        8.29      0.99 o 
   2   5  -2      112.81      114.86      4.11 o 
   3   5  -2      160.15      157.12      3.94 o 
   4   5  -2      102.48      103.57      4.20 o 
   5   5  -2       13.84       12.94      1.32 o 
   6   5  -2       34.95       38.43      2.32 o 
   7   5  -2       17.13       20.84      1.43 o 
   0   1  -1     1094.28     1107.33     15.27 o 
   1   1  -1      178.46      191.92      3.64 o 
   2   1  -1     3047.19     2875.34     23.74 o 
   3   1  -1      484.60      440.89      9.30 o 
   4   1  -1      316.09      307.34      9.17 o 
   5   1  -1      121.37      137.99      6.80 o 
   6   1  -1      213.10      243.90     10.07 o 
   7   1  -1      119.37      117.60      7.87 o 
   8   1  -1      147.55      142.78      9.24 o 
   9   1  -1       34.89       31.74      1.37 o 
  11   1  -1       82.95       74.78      4.27 o 
  12   1  -1      283.71      262.89     17.61 o 
  13   1  -1       23.85       29.90      1.55 o 
  14   1  -1       18.06       24.10      1.79 o 
 -12   2  -1       98.78      111.72      4.30 o 
 -11   2  -1        8.21       10.19      1.54 o 
 -10   2  -1       91.46       90.38      4.74 o 
  -8   2  -1        4.74        2.48      0.68 o 
  -1   2  -1       29.62       33.30      3.07 o 
   0   2  -1       99.12      100.38      3.44 o 
   1   2  -1       77.02       88.24      6.05 o 
   3   2  -1     1357.09     1497.85     18.55 o 
   4   2  -1       89.44      105.02      5.33 o 
   5   2  -1      203.98      228.71      8.93 o 
   6   2  -1      112.59      119.49      7.12 o 
   8   2  -1       67.47       83.10      2.51 o 
   9   2  -1      634.89      607.82      8.59 o 
  10   2  -1      313.27      292.14      5.87 o 
  11   2  -1      123.44      121.51      3.66 o 
  12   2  -1        1.25        3.31      1.01 o 
  13   2  -1        1.13        1.66      0.68 o 
 -12   3  -1        8.92        9.81      1.05 o 
 -11   3  -1       30.58       35.17      2.48 o 
 -10   3  -1      160.47      169.65      6.11 o 
  -9   3  -1       66.62       65.59      3.99 o 
  -8   3  -1       94.04       88.45      4.84 o 
  -6   3  -1       29.68       23.47      4.13 o 
  -5   3  -1      168.00      160.83     10.28 o 
  -4   3  -1      379.65      413.51     18.61 o 
  -3   3  -1       28.84       29.84      4.65 o 
  -2   3  -1       18.38       23.58      4.03 o 
  -1   3  -1      189.95      195.40     11.41 o 
   0   3  -1      127.60      137.78      9.51 o 
   1   3  -1      253.42      238.54     13.25 o 
   6   3  -1      217.97      237.32      7.05 o 
   7   3  -1      237.46      277.05      7.75 o 
   8   3  -1       42.63       49.69      3.66 o 
   9   3  -1       20.42       23.40      2.46 o 
  10   3  -1       33.89       38.68      2.82 o 
  11   3  -1       12.93       13.33      1.54 o 
 -10   4  -1        6.76        6.69      0.88 o 
  -9   4  -1       64.28       68.33      3.30 o 
  -8   4  -1       32.17       32.14      2.43 o 
  -7   4  -1       68.52       66.93      3.79 o 
  -6   4  -1       61.10       64.75      3.83 o 
  -5   4  -1       91.40      100.28      4.65 o 
  -4   4  -1       17.61       17.41      1.93 o 
  -3   4  -1        3.77        4.14      1.14 o 
  -2   4  -1       37.20       39.77      3.22 o 
  -1   4  -1      101.19      105.61      5.32 o 
   0   4  -1       34.68       32.96      2.55 o 
   1   4  -1      106.24      115.38      7.04 o 
   2   4  -1       82.37       93.37      8.43 o 
   3   4  -1       28.11       28.73      1.90 o 
   4   4  -1       29.43       29.32      1.99 o 
   5   4  -1       27.70       29.44      1.83 o 
   7   4  -1       61.96       83.06      4.32 o 
   8   4  -1       64.93       76.31      3.84 o 
   9   4  -1        7.40        7.82      1.15 o 
  10   4  -1       25.43       28.28      1.61 o 
  -6   5  -1        1.08        0.60      0.67 o 
  -5   5  -1        1.81        1.72      0.87 o 
  -4   5  -1        0.55       -0.61      0.62 o 
  -3   5  -1       21.58       23.87      2.18 o 
  -2   5  -1        5.70        4.62      1.16 o 
  -1   5  -1       21.22       19.54      1.95 o 
   0   5  -1        6.04        6.08      0.82 o 
   1   5  -1       10.73       10.13      1.03 o 
   2   5  -1       97.40       97.10      4.57 o 
   3   5  -1        0.04       -0.26      0.46 o 
   4   5  -1      151.96      160.47      5.27 o 
   5   5  -1       47.83       50.29      2.62 o 
   6   5  -1        6.92        9.00      1.09 o 
   1   0   0      907.18      887.51      8.65 o 
   2   0   0     1664.33     1592.80     16.13 o 
   3   0   0      288.68      304.35      7.75 o 
   4   0   0      955.30      877.26     15.70 o 
   5   0   0      451.66      401.14     11.70 o 
   6   0   0      942.99      972.48     17.84 o 
   7   0   0      426.14      413.62     10.75 o 
   8   0   0      240.02      211.49      8.32 o 
   9   0   0       52.69       45.38      2.40 o 
  10   0   0      122.70      100.09      4.70 o 
  11   0   0      113.65       91.47      4.60 o 
  12   0   0       45.98       34.55      2.60 o 
  13   0   0      121.03      117.80      4.67 o 
  14   0   0        5.61        5.82      0.95 o 
 -11   1   0       91.36       86.50      4.31 o 
   0   1   0      509.04      539.90      7.56 o 
   1   1   0     1993.81     2035.07     12.54 o 
   2   1   0     4208.04     4148.26     33.35 o 
   3   1   0      809.93      762.12     13.41 o 
   4   1   0      235.87      233.97      8.21 o 
   5   1   0     1038.93     1076.75     19.12 o 
   6   1   0       99.57      110.45      7.16 o 
   7   1   0        1.19        0.67      1.09 o 
   8   1   0       33.36       38.69      4.85 o 
   9   1   0       25.64       26.32      1.21 o 
  10   1   0       53.55       45.20      1.79 o 
  11   1   0       91.38       70.91      4.45 o 
  12   1   0       21.41       15.99      1.22 o 
  13   1   0       41.15       40.34      2.69 o 
  14   1   0       73.85       80.48      3.14 o 
 -13   2   0        7.17        9.31      1.04 o 
 -12   2   0       12.56       16.80      1.73 o 
 -11   2   0       82.98       90.78      4.54 o 
  -8   2   0       81.53       82.88      8.00 o 
  -7   2   0       63.98       60.23      6.81 o 
  -3   2   0      843.52      850.69     18.62 o 
  -2   2   0      588.71      565.42     13.43 o 
  -1   2   0      459.47      444.20     10.53 o 
   0   2   0      165.01      178.36      5.19 o 
   1   2   0      459.80      488.25      5.91 o 
   2   2   0      589.40      636.72     11.56 o 
   3   2   0      843.62      935.97     16.09 o 
   4   2   0      401.73      408.88     11.45 o 
   5   2   0      160.96      164.52      8.07 o 
   6   2   0       20.94       27.68      3.65 o 
   7   2   0       63.90       66.61      6.04 o 
   8   2   0       81.69       78.21      2.63 o 
   9   2   0      331.71      328.23      6.19 o 
  10   2   0      184.72      189.90      4.69 o 
  11   2   0       82.97       86.85      4.38 o 
  12   2   0       12.57       16.14      1.80 o 
  13   2   0        7.16        9.66      1.18 o 
 -11   3   0       24.22       25.14      2.11 o 
 -10   3   0       29.43       26.56      2.46 o 
  -9   3   0       41.37       44.33      3.40 o 
  -6   3   0      119.78      126.26      9.45 o 
  -5   3   0      300.56      319.89     14.27 o 
  -4   3   0      224.06      228.32     11.36 o 
  -3   3   0      340.95      349.90     15.43 o 
  -2   3   0      480.41      466.37     17.75 o 
  -1   3   0       41.44       45.43      5.62 o 
   0   3   0       13.87       20.27      3.74 o 
   1   3   0       41.51       47.20      6.16 o 
   7   3   0       56.46       54.24      3.83 o 
   8   3   0        1.45        2.60      1.14 o 
   9   3   0       41.41       44.10      3.05 o 
  10   3   0       29.41       30.42      2.37 o 
 -10   4   0       18.19       21.03      1.59 o 
  -9   4   0        1.07        0.47      0.61 o 
  -8   4   0       24.90       25.35      2.28 o 
  -7   4   0      130.69      136.48      5.42 o 
  -6   4   0      356.93      366.52      9.09 o 
  -4   4   0       10.73       13.19      1.78 o 
  -3   4   0        2.63        2.32      0.93 o 
  -2   4   0       35.57       35.32      3.10 o 
  -1   4   0       42.81       41.82      3.39 o 
   0   4   0        0.28       -0.34      0.98 o 
   1   4   0       42.87       50.53      3.54 o 
   3   4   0        2.65        2.77      0.98 o 
   4   4   0       10.75       11.03      1.75 o 
   5   4   0       23.01       30.08      2.69 o 
   7   4   0      130.80      144.51      5.44 o 
   8   4   0       24.95       26.58      2.14 o 
   9   4   0        1.07        1.01      0.63 o 
  -6   5   0        0.35        0.89      0.71 o 
  -5   5   0        5.87        5.20      1.15 o 
  -4   5   0        4.39        5.24      0.68 o 
  -3   5   0       24.72       22.09      3.07 o 
  -2   5   0       34.61       32.81      1.80 o 
  -1   5   0        7.77        6.60      0.84 o 
   0   5   0       14.55       12.15      1.69 o 
   1   5   0        7.76        6.31      1.27 o 
   2   5   0       34.58       34.35      2.80 o 
   3   5   0       24.73       25.51      2.33 o 
   4   5   0        4.38        5.99      1.68 o 
   5   5   0        5.89        7.12      0.75 o 
  -9   1   1       34.92       29.83      4.76 o 
  -2   1   1     3046.67     3038.12     29.77 o 
  -1   1   1      178.34      182.03      5.50 o 
   0   1   1     1094.71     1085.85     12.91 o 
   1   1   1     1885.19     1943.87     14.43 o 
   2   1   1     1162.91     1171.89     10.81 o 
   3   1   1      287.43      284.71      5.74 o 
   4   1   1      405.19      441.19     16.80 o 
   5   1   1       59.82       63.98      3.44 o 
   6   1   1      133.91      109.97      5.00 o 
   7   1   1       91.41       94.12      5.07 o 
   8   1   1       53.72       53.65      5.82 o 
   9   1   1       70.08       66.33      1.93 o 
  10   1   1      115.11       92.93      6.85 o 
  11   1   1        2.96        0.18      0.70 o 
  12   1   1        5.85        5.55      0.78 o 
  13   1   1        6.34        6.51      1.17 o 
  14   1   1       36.43       38.22      2.08 o 
 -13   2   1        1.14        1.12      0.55 o 
 -12   2   1        1.27        3.22      0.97 o 
  -8   2   1       67.33       70.45      7.44 o 
  -7   2   1       40.57       39.42      5.25 o 
  -6   2   1      112.48      111.64      8.34 o 
  -5   2   1      204.15      221.60     10.98 o 
  -4   2   1       89.55      105.54      7.25 o 
  -3   2   1     1356.61     1343.81     23.67 o 
  -2   2   1      300.95      299.86      9.87 o 
   1   2   1       29.54       33.44      1.80 o 
   2   2   1      220.80      227.67      7.66 o 
   3   2   1       14.55       13.51      2.17 o 
   4   2   1      248.15      254.39      9.82 o 
   5   2   1      247.16      251.44     10.61 o 
   6   2   1       62.95       64.15      5.71 o 
   7   2   1       12.67       11.08      2.47 o 
   8   2   1        4.72        4.41      0.56 o 
   9   2   1      138.43      142.81      4.01 o 
  10   2   1       91.44       91.44      3.24 o 
  11   2   1        8.25       11.04      1.66 o 
  12   2   1       98.77      101.50      4.31 o 
  13   2   1        7.59        8.27      1.14 o 
 -12   3   1        6.90        8.19      1.19 o 
 -11   3   1       12.89       13.79      1.65 o 
 -10   3   1       33.86       36.75      2.97 o 
  -6   3   1      217.94      217.56     12.56 o 
  -5   3   1       83.42       84.75      7.52 o 
  -4   3   1      356.16      375.92     14.82 o 
  -3   3   1      142.14      143.79      7.07 o 
  -2   3   1      173.64      180.31     11.24 o 
  -1   3   1      253.45      254.00     13.38 o 
   0   3   1      127.59      151.02     10.68 o 
   1   3   1      189.99      207.01     12.48 o 
   7   3   1      538.05      575.54     11.64 o 
   8   3   1       94.12      102.98      4.76 o 
   9   3   1       66.61       74.97      3.75 o 
  10   3   1      160.42      185.74      5.46 o 
 -10   4   1       25.45       30.13      1.91 o 
  -9   4   1        7.37        6.90      1.18 o 
  -8   4   1       64.96       69.85      3.80 o 
  -7   4   1       61.94       73.80      4.24 o 
  -6   4   1      520.78      575.03     11.55 o 
  -4   4   1       29.40       33.93      2.95 o 
  -3   4   1       28.11       31.17      2.88 o 
   4   4   1       17.57       17.31      2.21 o 
   5   4   1       91.23       98.13      4.87 o 
   6   4   1       61.00       75.60      3.95 o 
   7   4   1       68.60       77.43      3.70 o 
  -6   5   1        6.87        5.24      0.92 o 
  -4   5   1      151.90      152.54     35.80 o 
  -3   5   1        0.04       -0.09      0.83 o 
  -2   5   1       97.49      113.00      4.91 o 
  -1   5   1       10.71       11.85      1.63 o 
   0   5   1        6.00        6.60      1.27 o 
   1   5   1       21.23       23.26      2.33 o 
   2   5   1        5.72        4.33      0.90 o 
   3   5   1       21.57       26.04      2.32 o 
   4   5   1        0.55       -0.49      0.49 o 
   5   5   1        1.79        2.71      0.56 o 
  -9   0   2       63.58       66.45      6.27 o 
  -8   0   2       51.60       49.76      5.22 o 
  -3   0   2     1593.42     1528.48     18.11 o 
  -2   0   2     1872.24     1701.68     16.73 o 
  -1   0   2      472.28      497.75      7.37 o 
   0   0   2     3223.49     3322.05     28.04 o 
   1   0   2     2679.76     2848.07     24.56 o 
   2   0   2     2640.94     2581.90     25.21 o 
   3   0   2      963.29      971.39     16.65 o 
   4   0   2     3817.81     3667.70     38.75 o 
   5   0   2     1899.27     1890.95     19.62 o 
   6   0   2     1548.79     1746.10     34.03 o 
   7   0   2       26.89       21.44      2.37 o 
   8   0   2       74.06       61.55      6.26 o 
   9   0   2      253.10      245.25      9.08 o 
  10   0   2      253.13      197.44      6.82 o 
  11   0   2      158.74      127.10      5.50 o 
  12   0   2      141.84      116.98      3.43 o 
  13   0   2       30.23       30.21      2.25 o 
  -8   1   2      180.20      177.15     10.86 o 
  -7   1   2      131.36      144.31      9.32 o 
  -6   1   2      186.17      218.63     10.61 o 
  -5   1   2      630.50      692.88     34.81 o 
  -4   1   2      261.95      273.96     10.77 o 
  -3   1   2      116.85       88.80      8.04 o 
  -2   1   2      266.06      257.87      7.63 o 
  -1   1   2     3460.13     3291.12     30.24 o 
   0   1   2     3409.28     3242.39     28.70 o 
   1   1   2     4594.24     4805.51     23.56 o 
   2   1   2      477.72      457.37      6.52 o 
   3   1   2        8.47        8.70      1.03 o 
   4   1   2      518.48      540.01      9.47 o 
   5   1   2      150.29      159.60      5.63 o 
   6   1   2      120.47      114.14      5.27 o 
   7   1   2      149.93      135.57      6.22 o 
   8   1   2      199.89      198.77      4.60 o 
   9   1   2       27.58       24.75      1.97 o 
  10   1   2        7.57        4.08      0.56 o 
  11   1   2        3.36        2.82      0.76 o 
  12   1   2       21.23       24.91      2.29 o 
  13   1   2       25.51       27.35      1.41 o 
  14   1   2        0.74        0.48      0.49 o 
 -13   2   2       12.38       13.87      1.37 o 
 -12   2   2       44.11       53.00      3.32 o 
  -8   2   2      386.28      400.69     17.64 o 
  -7   2   2      104.03      104.38      8.60 o 
  -6   2   2        3.02        4.75      1.86 o 
  -5   2   2      403.25      414.96     15.27 o 
  -4   2   2      670.07      712.07     18.69 o 
  -3   2   2       40.48       41.62      4.10 o 
  -2   2   2      150.75      162.29      7.57 o 
  -1   2   2       25.79       19.82      2.48 o 
   0   2   2      643.60      582.42     10.37 o 
   1   2   2      105.47      131.69      3.90 o 
   2   2   2     1423.81     1475.22     22.80 o 
   3   2   2      550.34      588.19     15.04 o 
   4   2   2      331.28      396.22     13.59 o 
   5   2   2       20.19       18.60      3.07 o 
   6   2   2       43.71       47.21      5.16 o 
   7   2   2        6.43        7.44      1.13 o 
   8   2   2       58.63       62.40      3.25 o 
   9   2   2       10.79       10.46      1.69 o 
  10   2   2       16.34       20.49      2.33 o 
  11   2   2       40.24       43.84      3.17 o 
  12   2   2        0.33        0.35      0.82 o 
  13   2   2        9.54        9.48      1.02 o 
 -12   3   2       25.29       28.82      2.02 o 
 -11   3   2        7.13        9.91      1.41 o 
  -6   3   2       14.97       19.39      3.66 o 
  -5   3   2       35.79       35.60      5.04 o 
  -4   3   2       17.75       15.35      3.01 o 
  -3   3   2       97.93       98.75      6.40 o 
  -2   3   2      161.77      167.86      7.01 o 
  -1   3   2       21.17       23.76      3.97 o 
   0   3   2      371.80      415.69     16.92 o 
   1   3   2      172.96      173.47     10.99 o 
 -10   4   2       14.19       19.34      1.61 o 
  -9   4   2       11.99       14.02      1.62 o 
  -8   4   2       83.32       95.10      4.31 o 
  -7   4   2      237.56      268.66      7.55 o 
  -6   4   2       86.39       99.68      4.62 o 
  -4   4   2      134.40      165.45      6.40 o 
   5   4   2        6.94        7.34      1.41 o 
  -4   5   2      102.45      126.52      4.29 o 
  -3   5   2      160.14      187.96      5.94 o 
  -2   5   2      112.89      133.17      5.30 o 
  -1   5   2        9.10        9.25      1.47 o 
   0   5   2       15.03       15.86      1.98 o 
   1   5   2       11.37       12.47      1.79 o 
   2   5   2       15.97       15.87      1.86 o 
   3   5   2       21.40       19.58      2.00 o 
   4   5   2        8.10        8.15      1.24 o 
   5   5   2        1.12        1.34      0.36 o 
  -9   1   3      438.09      503.91     19.29 o 
  -8   1   3       37.78       37.94      4.99 o 
  -7   1   3      125.22      125.88      8.62 o 
  -6   1   3      101.45      115.02      7.54 o 
  -5   1   3      478.83      506.14     14.79 o 
  -4   1   3      528.18      554.64     23.37 o 
  -3   1   3      493.46      438.88      7.95 o 
  -2   1   3      351.63      317.76      9.10 o 
  -1   1   3     2405.55     2312.13     26.08 o 
   0   1   3     4456.87     3908.46     67.09 o 
   1   1   3     3335.27     3520.40     15.84 o 
   2   1   3      446.96      448.46      7.03 o 
   3   1   3      237.90      259.86      6.03 o 
   4   1   3       55.53       59.76      3.25 o 
   5   1   3      611.32      625.91     11.89 o 
   6   1   3        3.09        2.39      0.79 o 
   7   1   3      118.92      124.90      6.12 o 
   8   1   3      119.51      115.61      3.09 o 
   9   1   3       33.03       35.49      2.02 o 
  10   1   3       39.03       34.59      2.08 o 
  11   1   3       10.56       11.91      1.83 o 
  12   1   3        0.78        1.84      0.94 o 
  13   1   3        8.56       10.02      0.82 o 
 -13   2   3        5.51        6.17      1.06 o 
  -8   2   3       10.82       14.75      3.70 o 
  -7   2   3       46.58       46.67      5.78 o 
  -6   2   3       53.32       55.29      5.91 o 
  -5   2   3       13.87       17.20      3.16 o 
  -4   2   3      116.87      117.79      7.61 o 
  -3   2   3      268.80      269.82     10.90 o 
  -2   2   3        0.67        1.57      1.17 o 
  -1   2   3       21.72       18.94      2.67 o 
   0   2   3      222.49      216.51     19.87 o 
   1   2   3     1144.90     1248.39     13.34 o 
   2   2   3      255.62      281.60     10.68 o 
   3   2   3       39.58       43.78      4.41 o 
   4   2   3       43.66       43.24      4.71 o 
   5   2   3       96.56       95.76      7.41 o 
   6   2   3       15.38       11.91      2.83 o 
   7   2   3      194.97      183.11      5.55 o 
   8   2   3      174.71      163.38      6.38 o 
   9   2   3       90.34       83.41      4.62 o 
  10   2   3        0.51        2.66      1.10 o 
  11   2   3        4.29        4.05      1.14 o 
  12   2   3        6.02        5.64      1.07 o 
 -12   3   3       11.50       14.68      1.46 o 
  -6   3   3       77.63       82.80      7.81 o 
  -5   3   3       31.58       28.34      4.47 o 
  -4   3   3       36.16       37.58      4.94 o 
  -3   3   3       30.09       30.09      3.18 o 
  -2   3   3      128.92      130.82      6.14 o 
  -1   3   3       81.43       83.29      7.25 o 
   0   3   3      105.63      108.30      8.48 o 
   9   3   3      147.61      164.23      5.88 o 
 -10   4   3       19.33       19.90      1.58 o 
  -9   4   3        9.59       11.65      1.43 o 
  -8   4   3       47.04       51.54      3.15 o 
  -7   4   3       76.27       85.35      4.11 o 
  -4   5   3      181.33      218.80      5.70 o 
  -3   5   3      201.37      238.39      6.66 o 
  -2   5   3       68.68       75.71      3.98 o 
  -1   5   3       13.19       12.24      1.68 o 
   0   5   3        7.74        6.07      1.23 o 
   1   5   3       21.24       18.73      2.07 o 
   2   5   3       60.65       60.59      3.61 o 
   3   5   3        9.05        8.38      1.32 o 
   4   5   3        2.87        1.82      0.59 o 
  -8   0   4      458.95      505.94     16.23 o 
  -7   0   4      442.43      524.23     15.42 o 
  -6   0   4      811.69      922.45     19.17 o 
  -5   0   4      411.98      431.46     11.77 o 
  -4   0   4      505.29      546.97     12.29 o 
  -3   0   4     1325.02     1297.07     18.48 o 
  -2   0   4     1330.52     1154.60     16.33 o 
  -1   0   4     3637.70     3580.22     35.43 o 
   0   0   4     1754.86     1799.26     23.96 o 
   1   0   4      178.81      181.64      7.26 o 
   2   0   4      597.96      507.16     27.24 o 
   3   0   4      326.61      332.66     11.23 o 
   4   0   4      248.57      260.13      6.17 o 
   5   0   4       29.60       26.48      3.68 o 
   6   0   4      313.22      294.53     12.82 o 
   7   0   4      200.71      181.89     11.07 o 
   8   0   4       45.99       44.83      2.69 o 
   9   0   4       53.61       50.37      3.48 o 
  10   0   4       95.26       88.92      4.72 o 
  11   0   4      167.12      150.43      4.22 o 
  12   0   4       41.19       35.86      1.83 o 
  13   0   4       16.83       13.88      0.91 o 
  -9   1   4      225.65      227.22     12.87 o 
  -8   1   4      128.38      135.47      9.53 o 
  -7   1   4      243.18      248.79     12.21 o 
  -6   1   4      194.66      183.13      9.74 o 
  -5   1   4      418.47      427.74     13.93 o 
  -4   1   4     1319.31     1441.78     24.52 o 
  -3   1   4      316.88      324.19     13.62 o 
  -2   1   4       48.37       37.55      3.37 o 
  -1   1   4      743.93      674.13     14.09 o 
   0   1   4     2378.77     2528.55     13.87 o 
   1   1   4     1103.02     1226.00     19.16 o 
   2   1   4       57.58       68.26      3.02 o 
   3   1   4       17.58       20.28      1.79 o 
   4   1   4      124.12      123.05      4.99 o 
   5   1   4      362.75      383.27     12.70 o 
   6   1   4       96.62      100.65      5.32 o 
   7   1   4       61.48       61.78      4.41 o 
   8   1   4       15.17       14.37      1.15 o 
   9   1   4       23.18       21.96      1.67 o 
  10   1   4       15.84       12.74      1.32 o 
  11   1   4       44.92       44.56      2.22 o 
  12   1   4       34.21       34.45      2.68 o 
  13   1   4        8.92        7.44      0.64 o 
 -13   2   4        2.95        4.85      0.96 o 
  -8   2   4      171.52      170.60     11.47 o 
  -7   2   4        5.45        5.91      2.26 o 
  -6   2   4      143.97      161.46     10.30 o 
  -5   2   4      683.84      703.93     20.81 o 
  -4   2   4      119.94      117.28      7.85 o 
  -3   2   4      115.01      116.31      7.41 o 
  -2   2   4      690.23      625.76     16.52 o 
  -1   2   4      111.12      113.44     11.17 o 
   0   2   4       45.86       54.57      3.26 o 
   1   2   4      123.37      123.99      4.38 o 
   2   2   4       43.76       46.62      4.91 o 
   3   2   4       85.06       89.83      6.89 o 
   4   2   4       16.72       17.73      3.31 o 
   5   2   4      129.04      119.47      8.90 o 
   6   2   4      403.14      376.31      8.07 o 
   7   2   4      314.20      300.47      5.66 o 
   8   2   4      201.84      199.38      5.07 o 
   9   2   4       11.84       12.20      1.96 o 
  10   2   4        6.77        6.59      1.51 o 
  11   2   4        9.11        8.17      1.46 o 
  12   2   4        1.83        0.55      0.60 o 
 -12   3   4       14.72       19.08      1.67 o 
  -6   3   4      192.68      192.05     12.09 o 
  -5   3   4       51.47       42.45      5.60 o 
  -4   3   4       52.84       49.52      5.72 o 
  -3   3   4       69.22       66.35      7.57 o 
  -2   3   4       33.20       32.05      3.20 o 
  -1   3   4       54.81       61.52      6.15 o 
   0   3   4      164.39      182.17     10.55 o 
   8   3   4       15.52       13.68      1.54 o 
 -10   4   4       10.18       10.90      1.17 o 
  -9   4   4       37.95       43.21      2.60 o 
  -8   4   4       34.54       37.39      2.62 o 
  -4   5   4       28.36       31.96      2.08 o 
  -3   5   4       69.39       75.68      3.71 o 
  -2   5   4        6.33        7.04      1.25 o 
  -1   5   4       52.70       47.29      3.20 o 
   0   5   4       22.61       22.01      2.26 o 
   1   5   4        3.30        2.92      0.84 o 
   2   5   4       56.77       60.56      3.53 o 
   3   5   4        5.36        4.72      0.95 o 
   4   5   4       29.72       30.55      2.11 o 
  -9   1   5      172.20      196.05     12.04 o 
  -8   1   5       65.10       65.76      6.67 o 
  -7   1   5      167.10      165.28     10.16 o 
  -6   1   5       85.19       92.88      7.19 o 
  -5   1   5      159.04      176.71      9.20 o 
  -4   1   5      292.99      357.72     12.42 o 
  -3   1   5      350.24      352.28     15.44 o 
  -2   1   5      258.80      249.19      9.34 o 
  -1   1   5     1065.85      985.48     19.49 o 
   0   1   5       21.33       18.32      1.52 o 
   1   1   5      775.31      859.93      9.66 o 
   2   1   5      194.52      236.44     13.13 o 
   3   1   5      295.15      322.68     17.66 o 
   4   1   5       41.45       45.60      3.57 o 
   5   1   5      436.28      454.84     11.35 o 
   6   1   5      190.59      207.07     12.78 o 
   7   1   5       94.29       88.26      2.78 o 
   8   1   5       11.88       11.45      1.49 o 
   9   1   5        3.24        4.62      1.70 o 
  10   1   5       25.21       23.64      1.71 o 
  11   1   5       74.29       67.00      2.67 o 
  12   1   5        1.97        1.55      1.55 o 
  -8   2   5        7.87        8.97      2.52 o 
  -7   2   5       37.93       39.63      5.45 o 
  -6   2   5      189.52      221.08     12.36 o 
  -5   2   5       36.64       37.83      5.00 o 
  -4   2   5      343.47      333.90     13.88 o 
  -3   2   5      328.13      342.18     13.30 o 
  -2   2   5      281.40      280.80     11.59 o 
  -1   2   5      221.68      253.86     28.75 o 
   0   2   5     1802.09     2008.79     18.81 o 
   1   2   5     1430.89     1527.62     27.01 o 
   2   2   5      209.52      227.29     12.35 o 
   3   2   5       80.66       73.48      6.90 o 
   4   2   5       26.98       27.09      4.32 o 
   5   2   5      256.55      249.88     13.75 o 
   6   2   5      290.33      287.72      5.56 o 
   7   2   5      374.45      352.51      6.85 o 
   8   2   5      191.54      177.90      4.89 o 
   9   2   5       11.76       12.93      1.99 o 
  10   2   5       95.50       94.42      4.99 o 
  11   2   5       22.49       20.88      1.93 o 
 -12   3   5       25.03       27.91      1.97 o 
  -5   3   5       55.79       52.41      6.20 o 
  -4   3   5       31.45       28.95      4.50 o 
  -3   3   5       31.39       32.61      3.35 o 
  -2   3   5      191.08      188.13     14.46 o 
  -1   3   5       47.76       51.88      4.53 o 
   0   3   5       13.62       11.43      2.94 o 
 -10   4   5        9.84       10.35      1.11 o 
  -9   4   5       37.64       40.94      2.42 o 
  -4   5   5       15.25       17.96      1.58 o 
  -3   5   5       10.20        8.77      1.21 o 
  -2   5   5       13.54       13.21      1.64 o 
  -1   5   5       26.62       23.32      2.23 o 
   0   5   5       33.73       33.18      2.68 o 
   1   5   5        6.46        5.47      1.16 o 
   2   5   5       61.90       58.10      3.39 o 
   3   5   5       12.62       10.41      1.36 o 
   4   5   5       24.65       26.83      1.84 o 
  -7   0   6       21.14       24.61      3.46 o 
  -6   0   6      263.26      305.39     11.52 o 
  -5   0   6      743.93      866.82     18.65 o 
  -4   0   6      638.65      623.71     15.06 o 
  -3   0   6       23.60       26.51      2.97 o 
  -2   0   6      706.78      720.36     17.80 o 
  -1   0   6     1324.92     1421.81     25.11 o 
   0   0   6      447.48      498.98     14.77 o 
   1   0   6        6.44       13.34      2.40 o 
   2   0   6      181.10      194.86      9.16 o 
   3   0   6      476.57      471.12     15.81 o 
   4   0   6      251.32      245.22     12.08 o 
   5   0   6      130.26      119.50      8.82 o 
   6   0   6      150.26      130.09      9.62 o 
   7   0   6      156.37      157.95      5.46 o 
   8   0   6      123.73      116.72      5.59 o 
   9   0   6       21.18       19.34      2.26 o 
  10   0   6        2.32        1.54      0.57 o 
  11   0   6       11.65        9.49      2.79 o 
  12   0   6       48.18       47.42      2.52 o 
  -9   1   6        0.42       -1.17      1.17 o 
  -8   1   6        0.37       -0.60      0.93 o 
  -7   1   6       44.98       44.72      5.37 o 
  -6   1   6       63.80       61.30      6.00 o 
  -5   1   6      359.39      356.02     13.74 o 
  -4   1   6      566.63      593.51     16.82 o 
  -3   1   6       14.85       27.81      3.53 o 
  -2   1   6      168.02      165.74      8.26 o 
  -1   1   6      248.16      294.54     17.70 o 
   0   1   6      136.90      158.47      5.59 o 
   1   1   6       82.57      112.00      3.77 o 
   2   1   6      468.42      555.18     34.66 o 
   3   1   6       31.70       31.77      2.68 o 
   4   1   6        3.87        6.12      1.34 o 
   5   1   6       30.46       31.09      3.20 o 
   6   1   6      365.58      356.18      7.10 o 
   7   1   6      144.13      135.86      3.93 o 
   8   1   6       73.38       65.17      3.27 o 
   9   1   6       13.37       12.68      1.35 o 
  10   1   6        7.91        7.13      0.94 o 
  11   1   6      137.05      131.71      3.58 o 
  12   1   6        7.95       10.13      1.23 o 
  -7   2   6       30.60       34.27      5.27 o 
  -6   2   6        3.77        2.00      1.18 o 
  -5   2   6       36.85       29.54      4.53 o 
  -4   2   6       15.23       13.09      2.85 o 
  -3   2   6      133.18      118.34      8.27 o 
  -2   2   6       61.06       61.73      5.75 o 
  -1   2   6      569.09      614.61     12.38 o 
   0   2   6      784.94      843.10     16.50 o 
   1   2   6      783.46      863.30     16.62 o 
   2   2   6      113.72      124.78      9.15 o 
   3   2   6       36.40       40.90      5.66 o 
   4   2   6       68.38       62.29      7.18 o 
   5   2   6        1.16        1.02      0.66 o 
   6   2   6       11.18       10.13      1.15 o 
   7   2   6       28.65       27.59      2.05 o 
   8   2   6       69.33       61.57      4.30 o 
   9   2   6       48.25       44.30      3.44 o 
  10   2   6        2.43        0.53      0.73 o 
  -5   3   6      239.26      242.33     13.55 o 
  -4   3   6       21.59       22.74      2.82 o 
  -3   3   6       94.81       89.49     11.60 o 
  -2   3   6      208.55      219.43      9.08 o 
  -1   3   6       93.09       96.52      5.99 o 
   0   3   6       23.39       24.65      4.17 o 
   1   3   6       92.66       93.42      8.09 o 
   2   3   6       30.62       20.58      3.95 o 
 -10   4   6       13.81       18.32      1.41 o 
  -9   4   6       19.00       22.00      1.75 o 
  -4   5   6        2.66        3.12      0.72 o 
  -3   5   6       11.69       10.47      1.40 o 
  -2   5   6       31.63       30.30      2.42 o 
   1   5   6        7.66        7.60      1.32 o 
   2   5   6       10.28        8.07      1.29 o 
   3   5   6       15.03       13.97      1.44 o 
  -8   1   7       72.92       83.57      7.77 o 
  -7   1   7        5.38        3.69      1.85 o 
  -6   1   7       10.08        8.65      2.28 o 
  -5   1   7       66.52       66.08      6.20 o 
  -4   1   7      107.45      104.66      7.47 o 
  -3   1   7       99.73       90.42      6.83 o 
  -2   1   7       51.91       41.12      4.90 o 
  -1   1   7       91.46      118.83      4.68 o 
   0   1   7      628.24      729.75     12.18 o 
   1   1   7      475.67      537.80      9.11 o 
   2   1   7      177.40      218.53     22.04 o 
   3   1   7      225.64      225.80     15.17 o 
   4   1   7       83.51       70.53      7.12 o 
   5   1   7       43.74       38.96      5.64 o 
   6   1   7      119.56      105.80      3.50 o 
   7   1   7      539.81      506.91      8.66 o 
   8   1   7      176.87      163.66      4.88 o 
   9   1   7       34.09       31.78      2.07 o 
  10   1   7       10.41       10.86      1.08 o 
  11   1   7       59.39       56.60      3.06 o 
  12   1   7       21.05       22.09      1.47 o 
  -7   2   7       20.76       17.77      3.83 o 
  -6   2   7        5.53        5.19      2.26 o 
  -5   2   7       70.66       65.92      6.80 o 
  -4   2   7      141.15      129.46      9.33 o 
  -3   2   7      222.29      202.63     11.34 o 
  -2   2   7       27.94       27.90      4.57 o 
  -1   2   7      379.07      407.18     17.84 o 
   0   2   7      180.96      193.30      8.22 o 
   1   2   7       47.65       49.25      4.18 o 
   2   2   7       44.19       53.17      6.03 o 
   3   2   7       70.27       53.36      6.32 o 
   4   2   7       13.92       11.71      1.33 o 
   5   2   7      356.04      335.65      6.87 o 
   6   2   7      125.92      118.81      4.08 o 
   7   2   7        6.94        3.55      0.78 o 
   8   2   7        3.79        1.44      0.96 o 
  11   2   7        2.16        2.39      0.63 o 
  -4   3   7      160.76      163.87     11.50 o 
  -3   3   7      353.52      364.38     17.66 o 
  -2   3   7      320.68      335.14     13.87 o 
  -1   3   7       32.92       26.45      5.70 o 
   0   3   7      194.68      180.66     11.49 o 
   1   3   7      314.67      298.58     14.65 o 
   2   3   7       16.11       10.01      2.78 o 
  -9   4   7        0.56        0.98      0.48 o 
  -4   5   7       19.43       18.90      1.46 o 
  -3   5   7        4.74        4.89      0.90 o 
  -2   5   7        0.40        0.18      0.51 o 
   2   5   7       14.30       14.21      1.50 o 
   3   5   7        7.28        7.43      0.92 o 
  -6   0   8       50.79       46.57      4.91 o 
  -5   0   8      573.59      695.42     19.83 o 
  -4   0   8     2363.23     2795.16     43.71 o 
  -3   0   8        0.78        0.87      1.42 o 
  -2   0   8       39.12       61.13      5.93 o 
   1   0   8     2790.12     3237.62     43.89 o 
   2   0   8      484.53      520.62     16.51 o 
   3   0   8      199.21      202.46     10.87 o 
   4   0   8       69.59       66.96      6.78 o 
   5   0   8      301.82      303.85      7.64 o 
   6   0   8      243.20      233.14     11.87 o 
   7   0   8      207.37      186.33      7.48 o 
   8   0   8      303.25      280.88      7.42 o 
   9   0   8       20.52       19.52      2.22 o 
  10   0   8       22.47       25.48      2.28 o 
  11   0   8        5.03        6.06      1.03 o 
  -8   1   8       67.65       69.76      7.11 o 
  -7   1   8       11.84        8.41      2.55 o 
  -6   1   8      109.43      110.60      8.62 o 
  -5   1   8       61.82       57.86      6.07 o 
  -4   1   8        1.75        0.85      1.13 o 
  -3   1   8      177.21      169.89     10.68 o 
  -2   1   8      298.20      326.49     15.54 o 
  -1   1   8      164.47      170.75     10.87 o 
   0   1   8      153.46      160.98      7.28 o 
   1   1   8       31.68       31.19      4.58 o 
   2   1   8      177.51      185.55     10.96 o 
   3   1   8       71.38       74.97      7.10 o 
   4   1   8       79.02       74.58      7.45 o 
   5   1   8       23.27       22.89      1.79 o 
   6   1   8      263.54      237.27      5.79 o 
   7   1   8      391.33      369.29      7.38 o 
   8   1   8      110.83       99.04      3.70 o 
   9   1   8        6.92        7.44      1.38 o 
  10   1   8        6.05        6.41      0.83 o 
  11   1   8        3.58        4.42      0.87 o 
  -6   2   8       39.30       34.48      5.42 o 
  -5   2   8       42.61       38.62      5.54 o 
  -4   2   8      119.14      108.41      8.80 o 
  -3   2   8       23.04       26.05      4.50 o 
  -2   2   8       28.39       22.64      4.55 o 
  -1   2   8       58.12       68.59      5.28 o 
   0   2   8       32.14       30.98      3.52 o 
   1   2   8      102.64      110.93      9.14 o 
   2   2   8       73.63       71.76      7.35 o 
   3   2   8      161.20      155.27     10.99 o 
   4   2   8      288.16      288.36     15.21 o 
  10   2   8        8.46        9.25      1.19 o 
  -2   3   8      406.41      407.20     13.29 o 
  -1   3   8      381.47      392.58     19.89 o 
   0   3   8      101.11       99.59      8.76 o 
  -3   5   8        5.07        4.67      0.88 o 
  -2   5   8        3.97        5.42      1.04 o 
   1   5   8        2.82        3.04      0.78 o 
   2   5   8        1.75        2.19      0.59 o 
  -7   1   9       44.72       42.59      5.61 o 
  -6   1   9       49.63       45.90      5.88 o 
  -5   1   9       59.78       50.79      6.31 o 
  -4   1   9      124.29      118.09      9.71 o 
  -3   1   9      216.79      238.45     14.34 o 
  -2   1   9       13.64       12.90      3.33 o 
  -1   1   9      128.63      139.24     10.42 o 
   0   1   9       29.73       26.20      3.10 o 
   1   1   9       32.24       30.69      4.64 o 
   2   1   9       66.45       70.58      7.02 o 
   3   1   9       23.72       23.96      4.21 o 
   4   1   9       54.28       57.51      3.24 o 
   5   1   9      344.39      334.10      9.39 o 
   6   1   9       17.27       16.84      2.14 o 
   7   1   9       27.78       25.27      2.62 o 
   8   1   9       93.43       86.94      4.61 o 
   9   1   9       46.56       46.16      2.18 o 
  10   1   9        4.48        5.18      1.00 o 
  11   1   9        3.31        3.38      0.63 o 
  -6   2   9       21.18       21.98      4.24 o 
  -5   2   9       65.63       59.93      7.27 o 
  -4   2   9       51.18       54.43      7.07 o 
  -3   2   9      162.83      170.76     13.17 o 
  -2   2   9      193.61      186.32     13.28 o 
  -1   2   9       43.01       45.72      4.39 o 
   0   2   9      154.16      163.59      8.20 o 
   1   2   9       39.48       39.23      5.68 o 
   2   2   9       15.58       17.58      3.63 o 
   3   2   9       51.07       53.59      6.48 o 
   9   2   9       31.58       33.58      2.26 o 
  10   2   9       34.21       39.02      1.87 o 
  -2   5   9       39.24       42.03      2.16 o 
  -1   5   9       57.86       62.99      2.72 o 
   0   5   9        9.71       11.50      1.20 o 
   1   5   9        0.39        1.60      0.51 o 
  -5   0  10      366.66      399.16     17.63 o 
  -4   0  10      319.66      343.48     15.95 o 
  -3   0  10       65.61       64.73      6.86 o 
  -1   0  10      158.20      187.34     10.88 o 
   0   0  10        0.21        0.09      1.24 o 
   1   0  10      466.54      509.91     17.46 o 
   2   0  10      262.95      285.67     13.44 o 
   3   0  10       38.06       40.99      2.64 o 
   4   0  10       96.07      106.28      4.37 o 
   5   0  10      383.66      386.14     10.09 o 
   6   0  10     1139.40     1146.69     18.24 o 
   7   0  10     1342.14     1320.29     19.40 o 
   8   0  10      223.64      229.19      7.24 o 
   9   0  10       37.31       38.39      2.65 o 
  10   0  10       61.10       67.29      2.95 o 
  -7   1  10      151.07      161.63     12.12 o 
  -6   1  10       49.35       56.17      7.33 o 
  -5   1  10       38.18       43.89      6.63 o 
  -4   1  10      358.02      427.36     20.21 o 
  -3   1  10       80.84       69.31      7.94 o 
  -2   1  10       24.99       22.52      4.36 o 
  -1   1  10        1.31        1.40      0.76 o 
   0   1  10       14.89       14.92      3.49 o 
   1   1  10      130.64      146.52     10.64 o 
   2   1  10      103.25      112.41      4.39 o 
   3   1  10      253.11      268.86      7.62 o 
   4   1  10      101.52       97.52      5.02 o 
   5   1  10      128.25      125.20      5.76 o 
   6   1  10       81.91       72.07      4.32 o 
   7   1  10       66.25       67.06      2.88 o 
   8   1  10       33.30       33.51      1.90 o 
   9   1  10       81.43       87.36      3.76 o 
  10   1  10       18.28       21.10      1.50 o 
  -4   2  10       40.21       35.99      6.19 o 
  -3   2  10      570.49      581.78     24.78 o 
  -2   2  10      301.93      303.04     11.88 o 
  -1   2  10       56.59       59.52      5.21 o 
   0   2  10       61.67       57.97      6.97 o 
   1   2  10       62.72       60.57      7.08 o 
   8   2  10       35.10       38.15      2.32 o 
   9   2  10       66.46       80.60      2.76 o 
  -5   1  11      311.13      348.98     19.15 o 
  -4   1  11      155.23      165.41     12.68 o 
  -3   1  11      156.80      165.63     12.63 o 
  -2   1  11       87.49       88.99      6.30 o 
  -1   1  11       33.73       27.35      4.75 o 
   0   1  11        6.22        7.01      2.34 o 
   1   1  11       29.98       29.14      4.80 o 
   4   1  11       87.72       92.02      4.85 o 
   5   1  11       37.42       40.26      2.82 o 
   6   1  11       47.89       50.62      3.12 o 
   7   1  11       14.32       15.48      1.74 o 
   8   1  11       15.67       15.88      1.63 o 
   9   1  11       58.12       62.62      2.65 o 
   3   0  12        3.92        3.71      0.83 o 
   4   0  12       18.77       21.17      2.21 o 
   5   0  12      100.72      112.23      5.10 o 
   6   0  12       78.90       91.71      4.44 o 
   7   0  12      154.26      176.80      5.67 o 
  -2   1  12      114.48      121.94     10.31 o 
   6   1  12       84.28       98.42      4.18 o 
   7   1  12      214.82      268.25      6.34 o 
   8   1  12       48.32       54.17      2.36 o 
                                                 
